# Supplementary material for: Lipidomic Profiling Reveals Concerted Temporal Patterns of Functionally Related Lipids in Aedes aegypti Females Following Blood Feeding
Source: Metabolites. 2023 Mar 13;13(3):421. doi: 10.3390/metabo13030421 (PMC10051423; doi:10.3390/metabo13030421)
Supplement: Supplementary file 1 [file metabolites-13-00421-s001.zip]

Archive with 7 entries (6 files):
- Sepplementary files/
- Sepplementary files/Supporting Material 1.jpg
- __MACOSX/Sepplementary files/._Supporting Material 1.jpg
- Sepplementary files/Supporting Material 2.xlsx
- __MACOSX/Sepplementary files/._Supporting Material 2.xlsx
- Sepplementary files/Supporting Material 3.xlsx
- __MACOSX/Sepplementary files/._Supporting Material 3.xlsx
