# Supplementary material for: Lipidomic Profiling Reveals Concerted Temporal Patterns of Functionally Related Lipids in Aedes aegypti Females Following Blood Feeding
Source: Metabolites. 2023 Mar 13;13(3):421. doi: 10.3390/metabo13030421 (PMC10051423; doi:10.3390/metabo13030421)
Supplement: Supplementary file 1 [file metabolites-13-00421-s001.zip › Sepplementary files/Supporting Material 2.xlsx]

## Sheet: Sheet1
	metabolite_name	lipid group	fold change in natural logarithm	natural logarithm of lipid amount 0h PBM	natural logarithm of lipid amount BBM	p.value	adj.p	log10_fold_change	log2_fold_change
1	CAR 14:0	CAR	-1.11455	1.51056	2.62511	0.0518515	0.05781	-0.484043	-1.60795
2	CAR 14:1	CAR	-0.985121	-0.637242	0.34788	0.091215	0.0995073	-0.427833	-1.42123
3	CAR 16:0	CAR	0.448547	4.98582	4.53727	0.206399	0.214882	0.194802	0.647117
4	CAR 16:1	CAR	-0.219529	3.85022	4.06975	0.550944	0.562037	-0.0953402	-0.316713
5	CAR 17:0	CAR	1.03841	1.47452	0.436117	0.0283354	0.0329616	0.450974	1.4981
6	CAR 18:0	CAR	1.35242	4.72816	3.37574	0.00329959	0.00501538	0.58735	1.95114
7	CAR 18:1	CAR	0.814327	5.39902	4.5847	0.0303987	0.0351822	0.353658	1.17482
8	CAR 18:2	CAR	0.93324	3.83095	2.89771	0.00239867	0.00379789	0.405301	1.34638
9	CAR 18:3	CAR	0.670188	1.64222	0.972032	0.0423132	0.0479971	0.291059	0.966876
10	CAR 20:0	CAR	1.12299	3.11676	1.99377	0.0142702	0.017399	0.48771	1.62014
11	CAR 20:1	CAR	2.07355	2.05569	-0.0178542	5.45973e-05	0.000214624	0.900529	2.99149
12	CAR 20:4	CAR	0.746284	2.21599	1.4697	0.0235401	0.027809	0.324107	1.07666
13	CAR 20:5	CAR	0.731511	1.94064	1.20913	0.0218346	0.0259285	0.317691	1.05535
14	CAR 22:0	CAR	0.997031	2.3171	1.32007	0.0105359	0.0135334	0.433005	1.43841
15	CAR 24:0	CAR	1.07119	2.15675	1.08556	0.00581339	0.00807806	0.465214	1.54541
16	Cer 32:0;2O|Cer 14:0;2O/18:0	Cer	0.645105	2.59814	1.95304	0.0801365	0.0880536	0.280166	0.93069
17	Cer 34:0;2O|Cer 18:0;2O/16:0	Cer	1.16203	4.72716	3.56512	0.00030274	0.000754369	0.504664	1.67646
18	Cer 34:1;2O|Cer 18:1;2O/16:0	Cer	0.82262	7.41819	6.59557	0.00576275	0.00806078	0.35726	1.18679
19	Cer 34:2;2O|Cer 14:2;2O/20:0	Cer	1.01894	5.59504	4.5761	0.000514325	0.00110109	0.442518	1.47001
20	Cer 35:1;2O|Cer 15:1;2O/20:0	Cer	1.07074	4.74382	3.67308	0.000407604	0.00092917	0.465017	1.54475
21	Cer 36:0;2O|Cer 18:0;2O/18:0	Cer	1.17945	5.25442	4.07497	8.04668e-05	0.000284441	0.512229	1.70159
22	Cer 36:1;2O|Cer 14:1;2O/22:0	Cer	0.97675	7.82079	6.84404	0.0026495	0.00416611	0.424197	1.40915
23	Cer 36:2;2O|Cer 16:2;2O/20:0	Cer	1.00732	5.85131	4.84399	0.000507622	0.00109187	0.437472	1.45325
24	Cer 36:2;2O|Cer 18:2;2O/18:0	Cer	1.97081	3.04019	1.06938	9.02126e-07	1.10918e-05	0.855911	2.84328
25	Cer 37:0;2O|Cer 15:0;2O/22:0	Cer	0.992065	2.4236	1.43153	0.00156139	0.00264681	0.430848	1.43125
26	Cer 37:1;2O|Cer 14:1;2O/23:0	Cer	0.866096	5.10775	4.24166	0.00965474	0.0125429	0.376141	1.24951
27	Cer 38:0;2O|Cer 18:0;2O/20:0	Cer	1.08753	4.45595	3.36842	0.000271858	0.000692402	0.472308	1.56897
28	Cer 38:1;2O|Cer 14:1;2O/24:0	Cer	1.09973	7.22167	6.12194	0.00098888	0.00185546	0.477609	1.58658
29	Cer 38:2;2O|Cer 16:2;2O/22:0	Cer	0.700765	4.89074	4.18997	0.00622356	0.00849683	0.304338	1.01099
30	Cer 40:0;2O|Cer 18:0;2O/22:0	Cer	2.98157	4.78627	1.8047	1.12382e-07	2.61621e-06	1.29488	4.3015
31	Cer 40:1;2O|Cer 18:1;2O/22:0	Cer	2.91378	6.28555	3.37177	1.32826e-07	2.85195e-06	1.26544	4.2037
32	Cer 40:2;2O|Cer 16:1;2O/24:1	Cer	6.10191	5.21654	-0.885372	3.63894e-07	6.47074e-06	2.65003	8.8032
33	Cer 41:0;2O|Cer 18:0;2O/23:0	Cer	3.88637	3.26279	-0.62358	3.50747e-09	1.99926e-07	1.68783	5.60685
34	Cer 41:1;2O|Cer 19:1;2O/22:0	Cer	5.7446	5.33735	-0.40725	2.78572e-10	3.17572e-08	2.49485	8.28771
35	Cer 42:0;2O|Cer 18:0;2O/24:0	Cer	5.01916	4.96	-0.059162	2.9375e-08	1.07237e-06	2.17979	7.24112
36	Cer 42:1;2O|Cer 18:1;2O/24:0	Cer	6.50559	7.08107	0.575475	9.43082e-13	2.15023e-10	2.82534	9.38559
37	Cer 42:2;2O|Cer 18:1;2O/24:1	Cer	15.1111	7.25396	-7.85714	0.0138042	0.0169213	6.56267	21.8007
38	Cer 42:3;2O|Cer 18:2;2O/24:1	Cer	23.594	5.75732	-17.8367	0.000440536	0.000975167	10.2468	34.039
39	CL 60:3|CL 12:0_16:1_16:1_16:1	CL	0.269271	-2.66813	-2.93741	0.454258	0.464443	0.116943	0.388476
40	CL 62:2|CL 14:0_16:1_16:0_16:1	CL	0.728367	-1.34491	-2.07328	0.099926	0.107977	0.316326	1.05081
41	CL 62:3|CL 14:0_16:1_16:1_16:1	CL	0.693023	0.572365	-0.120658	0.0158094	0.0191223	0.300976	0.999821
42	CL 62:4|CL 14:1_16:1_16:1_16:1	CL	0.47454	-0.0550956	-0.529636	0.180748	0.189474	0.20609	0.684616
43	CL 63:4|CL 15:1_16:1_16:1_16:1	CL	0.700088	-2.60622	-3.30631	0.0255877	0.0299949	0.304044	1.01001
44	CL 64:2|CL 16:0_16:1_16:0_16:1	CL	0.52105	-0.161399	-0.682449	0.106733	0.11506	0.226289	0.751716
45	CL 64:3|CL 16:0_16:1_16:1_16:1	CL	0.747783	1.5999	0.852116	0.0104676	0.0134837	0.324758	1.07882
46	CL 64:4|CL 16:1_16:1_16:1_16:1	CL	0.641817	3.86531	3.2235	0.0081426	0.0108568	0.278737	0.925946
47	CL 64:5|CL 14:1_16:1_16:1_18:2	CL	1.15519	0.931919	-0.223275	0.00235446	0.00374088	0.501695	1.66659
48	CL 65:4|CL 16:1_16:1_16:1_17:1	CL	0.820353	0.524645	-0.295708	0.00234445	0.00374043	0.356275	1.18352
49	CL 65:5|CL 15:0_17:2_15:1_18:2	CL	1.14084	-0.679989	-1.82083	9.23889e-05	0.000316762	0.495462	1.64589
50	CL 66:2|CL 16:0_16:1_16:0_18:1	CL	0.609431	-0.485797	-1.09523	0.0443341	0.0497939	0.264672	0.879223
51	CL 66:3|CL 16:0_16:1_16:1_18:1	CL	0.610518	0.907661	0.297144	0.014071	0.017202	0.265145	0.880791
52	CL 66:4|CL 16:1_16:1_16:1_18:1	CL	0.521128	2.99669	2.47556	0.0361871	0.0413567	0.226323	0.751829
53	CL 66:5|CL 16:1_16:1_16:1_18:2	CL	0.961738	4.3543	3.39256	0.000313352	0.000772372	0.417677	1.38749
54	CL 66:6|CL 16:1_16:1_16:1_18:3	CL	1.07934	3.31171	2.23237	0.00039876	0.000923018	0.468749	1.55715
55	CL 67:5|CL 16:1_17:1_16:1_18:2	CL	1.08467	1.42636	0.341687	6.76647e-05	0.000257126	0.471067	1.56485
56	CL 67:6|CL 15:0_18:2_16:1_18:3	CL	1.03008	0.439038	-0.591041	2.87481e-05	0.000126049	0.447358	1.48609
57	CL 67:7|CL 15:1_18:3_16:1_18:2	CL	1.06037	-0.713453	-1.77382	0.000713872	0.00142151	0.460511	1.52979
58	CL 68:3|CL 16:0_18:1_16:1_18:1	CL	0.554174	0.107858	-0.446316	0.0239922	0.028197	0.240675	0.799504
59	CL 68:4|CL 16:1_18:1_16:1_18:1	CL	0.460153	1.28873	0.828581	0.0268151	0.0312728	0.199842	0.663861
60	CL 68:5|CL 16:1_18:1_16:1_18:2	CL	0.831557	3.09591	2.26436	0.00228329	0.00369212	0.361141	1.19968
61	CL 68:6|CL 16:1_18:2_16:1_18:2	CL	1.0187	4.90917	3.89047	5.43153e-06	4.06029e-05	0.442415	1.46967
62	CL 68:7|CL 16:1_18:2_16:1_18:3	CL	1.10977	4.75627	3.64649	1.52429e-05	8.0823e-05	0.481969	1.60107
63	CL 68:8|CL 16:1_18:3_16:1_18:3	CL	1.22894	2.95191	1.72296	0.000226158	0.000603087	0.533723	1.77299
64	CL 68:9|CL 16:1_18:3_16:2_18:3	CL	0.536054	1.44829	0.912238	0.0303286	0.0351822	0.232805	0.773363
65	CL 69:2|CL 17:0_17:0_17:0_18:2	CL	0.945351	-0.895596	-1.84095	0.000695047	0.00139622	0.410561	1.36385
66	CL 69:5|CL 17:0_18:2_16:1_18:2	CL	0.927632	-0.57892	-1.50655	0.000260714	0.000671671	0.402866	1.33829
67	CL 69:6|CL 16:1_18:2_17:1_18:2	CL	0.887887	0.694926	-0.192961	0.00031643	0.000773875	0.385604	1.28095
68	CL 69:7|CL 16:1_18:2_17:1_18:3	CL	0.94693	0.738792	-0.208138	4.53902e-05	0.000183168	0.411247	1.36613
69	CL 69:8|CL 16:1_18:2_17:2_18:3	CL	0.893693	-0.478925	-1.37262	8.46531e-06	5.49842e-05	0.388126	1.28933
70	CL 69:9|CL 16:1_18:2_18:3_17:3	CL	0.916365	-1.16295	-2.07932	0.000246539	0.000642411	0.397972	1.32204
71	CL 70:10|CL 16:1_18:3_16:1_20:5	CL	0.870912	2.33392	1.463	0.000262999	0.000673751	0.378232	1.25646
72	CL 70:10|CL 16:1_18:3_18:3_18:3	CL	1.0941	1.67475	0.58065	1.00018e-06	1.14021e-05	0.475161	1.57845
73	CL 70:11|CL 16:1_18:3_16:2_20:5	CL	0.998307	-0.962966	-1.96127	4.24122e-05	0.000174234	0.433559	1.44025
74	CL 70:3|CL 16:0_18:1_18:1_18:1	CL	0.583849	-2.29074	-2.87459	0.00582076	0.00807806	0.253562	0.842316
75	CL 70:5|CL 16:1_18:1_18:1_18:2	CL	0.77333	1.29007	0.516741	0.000452795	0.000992667	0.335853	1.11568
76	CL 70:6|CL 16:1_18:2_18:1_18:2	CL	0.940347	3.08615	2.1458	3.19161e-05	0.000136016	0.408387	1.35663
77	CL 70:7|CL 16:0_18:1_16:1_20:5	CL	0.837665	0.729123	-0.108542	0.00820758	0.0109115	0.363793	1.2085
78	CL 70:8|CL 16:1_18:2_18:2_18:3	CL	1.08846	4.85014	3.76168	7.86227e-08	2.24075e-06	0.47271	1.57031
79	CL 70:9|CL 16:1_18:2_16:1_20:5	CL	0.875099	3.30597	2.43087	0.000617571	0.00128006	0.380051	1.2625
80	CL 70:9|CL 16:1_18:2_18:3_18:3	CL	0.938657	3.35088	2.41222	2.26635e-05	0.000105455	0.407654	1.3542
81	CL 70:9|CL 16:1_18:3_18:2_18:3	CL	1.24939	4.34927	3.09987	1.90602e-05	9.38659e-05	0.542604	1.80249
82	CL 71:6|CL 17:1_18:2_18:1_18:2	CL	0.849191	-1.66754	-2.51673	2.97864e-05	0.000128138	0.368799	1.22512
83	CL 71:7|CL 17:1_18:2_18:2_18:2	CL	0.887744	-0.334847	-1.22259	0.000623158	0.00128487	0.385542	1.28074
84	CL 71:8|CL 17:1_18:2_18:2_18:3	CL	1.02898	0.383295	-0.64568	8.83721e-08	2.37045e-06	0.446878	1.4845
85	CL 71:9|CL 17:1_18:3_18:2_18:3	CL	1.17662	-0.229782	-1.40641	2.24137e-06	2.1293e-05	0.511001	1.69751
86	CL 72:10|CL 18:2_18:3_18:2_18:3	CL	0.96776	3.41062	2.44286	9.48644e-07	1.10918e-05	0.420293	1.39618
87	CL 72:11|CL 16:1_18:2_18:3_20:5	CL	0.958271	2.99002	2.03174	3.97326e-07	6.47074e-06	0.416172	1.38249
88	CL 72:12|CL 16:1_20:5_16:1_20:5	CL	0.65005	1.61396	0.963915	0.00439469	0.00630182	0.282313	0.937823
89	CL 72:12|CL 16:1_20:5_18:3_18:3	CL	0.950255	1.72257	0.772319	0.000159651	0.000455005	0.412691	1.37093
90	CL 72:12|CL 16:2_20:5_18:2_18:3	CL	0.750352	2.49604	1.74569	2.48908e-05	0.000112378	0.325874	1.08253
91	CL 72:4|CL 18:1_18:1_18:1_18:1	CL	0.635061	-1.55647	-2.19153	0.0069133	0.00929931	0.275804	0.9162
92	CL 72:5|CL 18:1_18:1_18:1_18:2	CL	0.870934	-0.12502	-0.995954	9.39738e-05	0.000319791	0.378242	1.25649
93	CL 72:6|CL 18:1_18:2_18:1_18:2	CL	0.868279	0.890231	0.0219514	6.49811e-06	4.70339e-05	0.377089	1.25266
94	CL 72:7|CL 18:1_18:2_18:2_18:2	CL	0.972074	2.35285	1.38078	5.27942e-06	4.05405e-05	0.422166	1.40241
95	CL 72:8|CL 18:2_18:2_18:2_18:2	CL	1.00008	3.48449	2.48441	2.9406e-06	2.57868e-05	0.434331	1.44282
96	CL 72:9|CL 18:2_18:2_18:2_18:3	CL	1.04001	3.93313	2.89312	4.76791e-07	7.24722e-06	0.451672	1.50042
97	CL 74:10|CL 18:1_18:3_18:2_20:4	CL	0.927544	1.50114	0.573594	2.93144e-06	2.57868e-05	0.402827	1.33816
98	CL 74:12|CL 18:2_18:3_18:2_20:5	CL	0.779328	2.19335	1.41402	0.000626154	0.00128487	0.338458	1.12433
99	CL 74:12|CL 18:2_18:3_18:3_20:4	CL	0.91234	2.25516	1.34282	9.37529e-06	5.70018e-05	0.396224	1.31623
100	CL 74:13|CL 18:2_18:3_18:3_20:5	CL	0.929284	1.7031	0.773812	1.37594e-07	2.85195e-06	0.403583	1.34067
101	CL 74:9|CL 18:1_18:2_18:1_20:5	CL	0.861528	0.300308	-0.56122	1.39229e-05	7.64923e-05	0.374157	1.24292
102	CL 76:15|CL 18:2_18:3_20:5_20:5	CL	0.376694	0.503219	0.126525	0.00664795	0.00899544	0.163596	0.543455
103	CL 76:4|CL 18:0_18:1_18:0_22:3	CL	0.419317	0.724676	0.305359	0.00615684	0.00843099	0.182107	0.604946
104	CL 79:12|CL 17:0_22:6_18:0_22:6	CL	0.369786	-0.595248	-0.965034	0.199549	0.208225	0.160596	0.533489
105	DG 32:1|DG 16:0_16:1	DG	0.979635	7.5079	6.52826	0.000246192	0.000642411	0.42545	1.41331
106	DG 32:2|DG 16:1_16:1	DG	0.970606	6.60635	5.63575	0.000374339	0.000875377	0.421529	1.40029
107	DG 34:1|DG 16:0_18:1	DG	1.25818	7.94136	6.68319	1.60429e-05	8.31314e-05	0.546419	1.81516
108	DG 34:2|DG 16:1_18:1	DG	0.964222	8.39181	7.42759	0.000438106	0.000974519	0.418756	1.39108
109	DG 34:3|DG 16:1_18:2	DG	1.80742	5.69769	3.89027	0.0011288	0.00207553	0.784954	2.60756
110	DG 36:1|DG 18:0_18:1	DG	1.02555	6.34418	5.31862	0.000145089	0.000429616	0.445393	1.47956
111	DG 36:2|DG 18:1_18:1	DG	1.08191	7.84628	6.76437	1.09301e-05	6.30903e-05	0.469868	1.56087
112	DG 36:3|DG 18:1_18:2	DG	1.87607	6.39113	4.51506	0.000432668	0.000971905	0.814767	2.7066
113	DG 36:4|DG 16:0_20:4	DG	9.57606	4.4984	-5.07765	0.111703	0.120134	4.15883	13.8153
114	DG 36:4|DG 18:1_18:3	DG	1.58338	5.54433	3.96096	0.00111607	0.00206762	0.687652	2.28433
115	DG 36:5|DG 16:0_20:5	DG	1.44434	4.92708	3.48273	0.001151	0.00208899	0.627271	2.08375
116	DG 38:4|DG 18:0_20:4	DG	1.8335	5.7843	3.9508	0.000405196	0.00092849	0.796279	2.64518
117	DG 38:5|DG 16:0_22:5	DG	0.983938	4.66871	3.68477	0.0217954	0.0259285	0.427319	1.41952
118	DG 38:6|DG 18:1_20:5	DG	1.18894	5.43304	4.2441	0.00124	0.00220875	0.516349	1.71527
119	HexCer 34:1;2O|HexCer 18:1;2O/16:0	HexCer	1.52738	2.92751	1.40012	0.00447481	0.00639659	0.663334	2.20355
120	HexCer 40:1;2O|HexCer 18:1;2O/22:0	HexCer	3.85149	3.75463	-0.0968659	0.00010871	0.000346656	1.67268	5.55653
121	HexCer 42:1;2O|HexCer 18:1;2O/24:0	HexCer	18.5882	3.63294	-14.9552	0.00377813	0.00553964	8.07274	26.8171
122	HexCer 42:2;2O|HexCer 18:1;2O/24:1	HexCer	8.80253	3.44002	-5.36251	0.0360343	0.0412855	3.82289	12.6994
123	LPA 16:0	LPA	-0.254125	1.23274	1.48686	0.739604	0.747804	-0.110365	-0.366625
124	LPA 16:1	LPA	0.0348503	0.554578	0.519727	0.91864	0.920659	0.0151353	0.0502783
125	LPA 18:0	LPA	0.189757	1.87269	1.68293	0.709973	0.719439	0.0824102	0.273761
126	LPA 19:5	LPA	1.31824	3.42898	2.11074	0.0122168	0.0153046	0.572506	1.90182
127	LPC 16:0/0:0	LPC	1.56019	6.08578	4.52559	0.000333388	0.000804364	0.67758	2.25087
128	LPC 16:1/0:0	LPC	-0.047345	4.87257	4.91992	0.851803	0.857444	-0.0205617	-0.0683044
129	LPC 18:0/0:0	LPC	2.82587	6.27512	3.44925	8.45604e-05	0.000296612	1.22726	4.07686
130	LPC 18:1/0:0	LPC	0.890505	6.1586	5.26809	0.0055144	0.007761	0.386741	1.28473
131	LPC 18:2/0:0	LPC	1.34731	5.80625	4.45895	0.000140861	0.000422582	0.585127	1.94375
132	LPC 18:3/0:0	LPC	0.407537	3.30599	2.89846	0.142894	0.151534	0.176991	0.587951
133	LPC 20:4/0:0	LPC	0.61644	4.41155	3.79511	0.042478	0.0480645	0.267716	0.889334
134	LPC 20:5/0:0	LPC	-0.634112	3.76773	4.40184	0.0507798	0.0567539	-0.275391	-0.914831
135	LPC 22:6/0:0	LPC	1.20753	2.60505	1.39752	0.00111996	0.00206762	0.524424	1.7421
136	LPE 16:0	LPE	1.55942	6.54442	4.985	8.76212e-06	5.52218e-05	0.677248	2.24977
137	LPE 16:1	LPE	-0.1438	5.41474	5.55853	0.573385	0.583624	-0.0624514	-0.207459
138	LPE 17:0	LPE	1.32656	3.06178	1.73522	0.000481367	0.00104048	0.576116	1.91382
139	LPE 17:1	LPE	1.15085	3.50542	2.35457	0.00146841	0.00252677	0.49981	1.66033
140	LPE 18:0	LPE	1.93911	5.14523	3.20612	1.03361e-05	6.20166e-05	0.842146	2.79755
141	LPE 18:1	LPE	1.48166	4.81636	3.33471	7.14632e-06	5.09175e-05	0.643475	2.13758
142	LPE 18:2	LPE	0.931804	6.65348	5.72168	0.00289607	0.00446152	0.404677	1.34431
143	LPE 18:3	LPE	0.3259	4.23474	3.90884	0.328884	0.337773	0.141536	0.470174
144	LPE 20:0	LPE	2.91856	5.05713	2.13857	3.33908e-06	2.87287e-05	1.26752	4.2106
145	LPE 20:1	LPE	1.60866	5.62875	4.02009	0.000613787	0.00127802	0.698631	2.3208
146	LPE 20:4	LPE	0.0250433	3.6877	3.66266	0.918348	0.920659	0.0108762	0.0361298
147	LPE 20:5	LPE	-0.767344	3.26856	4.0359	0.0129693	0.0161585	-0.333253	-1.10704
148	LPE 22:6	LPE	1.22085	2.73298	1.51213	0.00593023	0.00816974	0.53021	1.76132
149	LPE O-18:0	EtherLPE	0.84876	5.07827	4.22951	0.000165923	0.000462349	0.368612	1.2245
150	LPE O-18:1	EtherLPE	2.52374	3.88906	1.36532	3.41776e-08	1.11321e-06	1.09605	3.64098
151	LPG 16:0	LPG	-1.02353	1.82583	2.84936	0.0334497	0.0384209	-0.444513	-1.47664
152	LPG 16:1	LPG	-1.1524	0.258913	1.41132	0.000141806	0.000422637	-0.500483	-1.66257
153	LPG 18:1	LPG	-1.46674	2.60155	4.06829	0.00322629	0.00492037	-0.636997	-2.11606
154	LPG 18:2	LPG	-1.63803	1.04625	2.68428	0.000641335	0.00130557	-0.711388	-2.36318
155	LPG 18:3	LPG	-0.824697	-0.414474	0.410223	0.0435644	0.0490503	-0.358161	-1.18979
156	LPG 20:4	LPG	-2.18419	-1.3734	0.810791	0.000148976	0.000437337	-0.948581	-3.15112
157	LPG 20:5	LPG	-1.02552	-0.588246	0.43727	0.0144053	0.0175168	-0.445376	-1.47951
158	LPI 16:0	LPI	-0.562826	0.712535	1.27536	0.322523	0.331988	-0.244432	-0.811986
159	LPI 16:1	LPI	-1.93205	-1.59913	0.33292	0.0883219	0.0965822	-0.839077	-2.78735
160	LPI 18:0	LPI	0.00432303	1.99531	1.99099	0.991627	0.991627	0.00187747	0.00623681
161	LPI 18:1	LPI	-1.36799	1.92814	3.29613	0.000360963	0.000852845	-0.594108	-1.97359
162	LPI 18:2	LPI	-1.06498	1.13512	2.20009	0.00358385	0.00532325	-0.462514	-1.53644
163	LPI 20:4	LPI	-1.11848	1.07421	2.19268	0.00582825	0.00807806	-0.485749	-1.61362
164	LPI 20:5	LPI	-0.622043	1.15907	1.78111	0.0986899	0.106894	-0.27015	-0.897419
165	LPS 16:0	LPS	-1.69178	-0.874075	0.817706	0.0109963	0.0140064	-0.734731	-2.44072
166	LPS 16:1	LPS	-0.887152	-1.00664	-0.119493	0.168543	0.177087	-0.385285	-1.27989
167	LPS 18:0	LPS	0.879444	2.65978	1.78034	0.0129402	0.0161585	0.381938	1.26877
168	LPS 18:1	LPS	-1.43375	2.71162	4.14537	1.94524e-05	9.38659e-05	-0.622671	-2.06847
169	LPS 18:2	LPS	-1.25184	0.317376	1.56922	0.000105513	0.000341233	-0.543669	-1.80603
170	LPS 20:4	LPS	-0.280269	1.05239	1.33266	0.278504	0.287977	-0.121719	-0.404343
171	PA 32:1|PA 16:0_16:1	PA	0.693851	2.44693	1.75308	0.18986	0.198569	0.301336	1.00102
172	PA 32:2|PA 16:1_16:1	PA	0.866563	2.80751	1.94095	0.22004	0.228561	0.376344	1.25019
173	PA 34:1|PA 16:0_18:1	PA	1.95198	2.22285	0.270865	0.00474821	0.00674512	0.847736	2.81612
174	PA 36:2|PA 18:1_18:1	PA	2.09743	2.23491	0.137478	0.00185117	0.00305845	0.910903	3.02595
175	PA 40:10|PA 20:5_20:5	PA	1.72676	2.99111	1.26436	5.07019e-06	3.98622e-05	0.749921	2.49118
176	PC 28:0|PC 14:0_14:0	PC	0.865689	4.73018	3.86449	0.0433676	0.0489496	0.375964	1.24892
177	PC 28:1|PC 12:0_16:1	PC	0.846758	5.14196	4.2952	0.0829987	0.0909794	0.367742	1.22161
178	PC 28:2|PC 14:1_14:1	PC	1.09226	3.92818	2.83592	0.0134346	0.0166472	0.474362	1.5758
179	PC 30:0|PC 14:0_16:0	PC	1.2035	5.04404	3.84054	0.00121169	0.00217532	0.522674	1.73629
180	PC 30:1|PC 14:0_16:1	PC	0.791954	6.28039	5.48844	0.0310893	0.0358904	0.343941	1.14255
181	PC 30:2|PC 14:1_16:1	PC	0.701218	5.58097	4.87976	0.0959233	0.104145	0.304535	1.01164
182	PC 30:3|PC 12:0_18:3	PC	1.37164	3.43193	2.06029	0.0191764	0.0230117	0.595697	1.97886
183	PC 31:1|PC 15:0_16:1	PC	1.22034	4.02582	2.80547	0.00123946	0.00220875	0.529988	1.76058
184	PC 32:0|PC 16:0_16:0	PC	1.45589	6.40272	4.94684	2.85444e-06	2.57868e-05	0.632283	2.1004
185	PC 32:1|PC 16:0_16:1	PC	0.867059	8.34807	7.48101	0.00279253	0.00432442	0.376559	1.2509
186	PC 32:2|PC 16:1_16:1	PC	0.691458	8.07766	7.3862	0.00670846	0.00905046	0.300296	0.997563
187	PC 32:3|PC 16:1_16:2	PC	1.24155	5.06308	3.82152	0.0017032	0.0028449	0.5392	1.79118
188	PC 32:4|PC 16:0_16:4	PC	1.39184	2.97003	1.57819	0.0446529	0.0500288	0.604467	2.008
189	PC 32:5|PC 16:1_16:4	PC	1.16832	3.19139	2.02307	0.0738304	0.0817152	0.507397	1.68554
190	PC 33:1|PC 17:0_16:1	PC	1.2229	4.25408	3.03119	1.0935e-06	1.18723e-05	0.531098	1.76427
191	PC 33:2|PC 16:1_17:1	PC	1.0663	4.13385	3.06754	0.00115355	0.00208899	0.46309	1.53835
192	PC 34:0|PC 16:0_18:0	PC	1.15453	5.49096	4.33642	0.000367418	0.000863622	0.501408	1.66564
193	PC 34:1|PC 16:0_18:1	PC	1.15646	8.58278	7.42632	0.000139007	0.000419784	0.502244	1.66842
194	PC 34:2|PC 16:1_18:1	PC	1.13255	8.51762	7.38507	7.39348e-05	0.000273138	0.491859	1.63392
195	PC 34:3|PC 16:1_18:2	PC	1.12908	7.80026	6.67118	5.88112e-05	0.00022536	0.490353	1.62892
196	PC 34:4|PC 16:1_18:3	PC	1.08025	7.4499	6.36965	1.9136e-05	9.38659e-05	0.469147	1.55847
197	PC 34:5|PC 16:1_18:4	PC	1.08816	6.19653	5.10837	4.45501e-05	0.000181383	0.472582	1.56988
198	PC 35:1|PC 17:0_18:1	PC	1.63032	4.01243	2.38211	5.83745e-10	4.43646e-08	0.708038	2.35205
199	PC 35:2|PC 17:0_18:2	PC	1.66472	4.80932	3.14459	8.56114e-06	5.49842e-05	0.722981	2.40169
200	PC 35:3|PC 17:1_18:2	PC	1.34248	4.02008	2.6776	2.85032e-06	2.57868e-05	0.583033	1.93679
201	PC 36:1|PC 18:0_18:1	PC	1.49985	7.77657	6.27672	9.036e-05	0.000314536	0.651378	2.16383
202	PC 36:2|PC 18:1_18:1	PC	1.20153	7.37292	6.17139	7.48734e-05	0.000273138	0.521819	1.73345
203	PC 36:3|PC 18:1_18:2	PC	1.17944	7.70251	6.52308	2.01985e-05	9.5943e-05	0.512224	1.70157
204	PC 36:4|PC 16:0_20:4	PC	2.00648	7.2117	5.20523	5.59774e-06	4.11705e-05	0.871401	2.89473
205	PC 36:4|PC 18:2_18:2	PC	0.832029	7.06127	6.22924	7.84697e-05	0.000281749	0.361345	1.20036
206	PC 36:5|PC 16:0_20:5	PC	1.08124	7.88832	6.80709	1.79932e-05	9.21899e-05	0.469575	1.55989
207	PC 36:5|PC 18:2_18:3	PC	1.13897	7.47994	6.34097	0.000451212	0.000992667	0.49465	1.64319
208	PC 36:6|PC 18:3_18:3	PC	0.978787	8.69922	7.72043	0.000119672	0.000375632	0.425082	1.41209
209	PC 36:7|PC 18:3_18:4	PC	1.38109	4.63104	3.24995	1.37575e-05	7.64923e-05	0.599799	1.99249
210	PC 37:5|PC 17:0_20:5	PC	1.25102	3.40278	2.15176	9.50224e-05	0.000320965	0.543311	1.80484
211	PC 37:6|PC 17:1_20:5	PC	1.0827	3.54534	2.46264	0.000102109	0.000332585	0.47021	1.562
212	PC 37:7|PC 18:2_19:5	PC	1.39299	3.46696	2.07396	8.42812e-06	5.49842e-05	0.604968	2.00966
213	PC 38:1|PC 22:0_16:1	PC	0.934269	3.60952	2.67525	0.093779	0.10206	0.405748	1.34787
214	PC 38:3|PC 18:0_20:3	PC	4.44688	4.98176	0.534885	3.85283e-07	6.47074e-06	1.93125	6.41549
215	PC 38:4|PC 18:0_20:4	PC	3.05758	6.53973	3.48215	1.04688e-06	1.16433e-05	1.32789	4.41116
216	PC 38:5|PC 18:0_20:5	PC	1.55136	6.10007	4.54871	6.75897e-08	2.05473e-06	0.673746	2.23814
217	PC 38:5|PC 18:1_20:4	PC	1.31209	5.91422	4.60213	0.000201026	0.000542413	0.569835	1.89295
218	PC 38:6|PC 16:0_22:6	PC	1.07786	7.04927	5.97141	1.40957e-06	1.39732e-05	0.468111	1.55503
219	PC 38:7|PC 18:2_20:5	PC	1.12779	8.5198	7.39201	8.38778e-07	1.10918e-05	0.489791	1.62705
220	PC 38:8|PC 18:3_20:5	PC	1.26427	7.81537	6.55109	5.71008e-07	8.39934e-06	0.549066	1.82396
221	PC 38:9|PC 18:4_20:5	PC	1.36063	4.75112	3.39049	1.14746e-07	2.61621e-06	0.590913	1.96297
222	PC 40:10|PC 20:5_20:5	PC	1.17052	6.02475	4.85423	7.64812e-06	5.20529e-05	0.50835	1.6887
223	PC 40:5|PC 18:0_22:5	PC	4.76523	4.03704	-0.728189	4.3857e-10	3.99976e-08	2.06951	6.87477
224	PC 40:6|PC 18:0_22:6	PC	4.74552	4.8565	0.110979	1.22411e-08	5.07447e-07	2.06095	6.84634
225	PC 40:7|PC 18:1_22:6	PC	2.33433	4.1191	1.78477	1.91443e-06	1.8574e-05	1.01379	3.36772
226	PC 40:8|PC 20:4_20:4	PC	1.44765	5.01466	3.56701	1.05483e-08	5.07447e-07	0.628707	2.08852
227	PC 40:9|PC 20:4_20:5	PC	0.92718	5.41076	4.48358	6.24462e-07	8.89859e-06	0.402669	1.33764
228	PC O-31:0	EtherPC	0.893473	3.20958	2.31611	0.000831443	0.00159974	0.38803	1.28901
229	PC O-34:1	EtherPC	1.71688	5.94034	4.22346	0.00074036	0.00146784	0.745632	2.47694
230	PC O-36:1	EtherPC	1.17055	4.89271	3.72216	0.000598657	0.00125224	0.508364	1.68875
231	PC O-36:2	EtherPC	1.50909	5.49686	3.98777	5.77572e-05	0.000223197	0.65539	2.17716
232	PC O-36:4	EtherPC	4.22797	4.82333	0.595357	1.12297e-07	2.61621e-06	1.83619	6.09968
233	PC O-38:4	EtherPC	1.73713	6.00436	4.26723	0.000185475	0.000509499	0.754424	2.50614
234	PC O-38:5	EtherPC	2.82395	4.46563	1.64168	9.91103e-05	0.000329823	1.22643	4.0741
235	PE 28:0|PE 14:0_14:0	PE	0.459047	2.76483	2.30579	0.268427	0.278188	0.199362	0.662265
236	PE 30:0|PE 14:0_16:0	PE	0.601463	4.34372	3.74225	0.0778277	0.0857233	0.261212	0.867727
237	PE 30:1|PE 14:0_16:1	PE	0.583131	4.92126	4.33812	0.118041	0.126652	0.253251	0.841281
238	PE 30:2|PE 14:1_16:1	PE	0.652739	2.83611	2.18337	0.154436	0.163394	0.283481	0.941703
239	PE 31:1|PE 15:0_16:1	PE	0.947874	3.96399	3.01611	0.00371732	0.00548575	0.411656	1.36749
240	PE 32:0|PE 16:0_16:0	PE	0.989869	5.88614	4.89627	0.00132339	0.00233901	0.429895	1.42808
241	PE 32:1|PE 16:0_16:1	PE	1.1341	9.18138	8.04728	0.00353388	0.00528344	0.492534	1.63616
242	PE 32:2|PE 16:1_16:1	PE	0.441373	7.41822	6.97685	0.12514	0.133639	0.191686	0.636767
243	PE 32:3|PE 16:1_16:2	PE	1.13086	4.0573	2.92644	0.00371509	0.00548575	0.491127	1.63149
244	PE 33:2|PE 16:1_17:1	PE	0.988735	4.58997	3.60124	0.00353358	0.00528344	0.429402	1.42644
245	PE 34:1|PE 16:0_18:1	PE	1.06584	9.51905	8.45322	0.0021525	0.00350549	0.462886	1.53768
246	PE 34:2;O|PE 16:0_18:2;O	OxPE	1.99421	3.77355	1.77934	1.45024e-05	7.87275e-05	0.866074	2.87704
247	PE 34:2|PE 16:1_18:1	PE	0.955458	9.05589	8.10043	0.00133224	0.00234557	0.41495	1.37843
248	PE 34:3|PE 16:1_18:2	PE	1.10618	8.21842	7.11225	0.000235556	0.000624496	0.480407	1.59588
249	PE 34:4|PE 16:1_18:3	PE	0.948231	7.17583	6.2276	0.00525819	0.00742332	0.411811	1.36801
250	PE 34:5|PE 16:1_18:4	PE	1.0336	4.37044	3.33685	0.00174679	0.00290706	0.448885	1.49116
251	PE 35:0;2O|PE 18:0_17:0;2O	OxPE	0.929925	3.30489	2.37496	0.00561518	0.00787853	0.403861	1.3416
252	PE 35:1|PE 17:0_18:1	PE	1.42317	5.29792	3.87475	3.34229e-05	0.000141119	0.618073	2.0532
253	PE 35:2|PE 17:1_18:1	PE	1.17624	5.53808	4.36184	0.000462621	0.00100936	0.510833	1.69695
254	PE 35:3;O|PE 18:1_17:2;O	OxPE	2.0403	4.08469	2.0444	0.000135864	0.000413027	0.886089	2.94353
255	PE 35:3|PE 17:1_18:2	PE	1.39029	5.62129	4.231	0.00113687	0.00208197	0.603793	2.00576
256	PE 36:1|PE 18:0_18:1	PE	0.943427	8.97238	8.02896	0.000188531	0.000514792	0.409725	1.36108
257	PE 36:2;O|PE 18:1_18:1;O	OxPE	0.0610526	3.08936	3.0283	0.812319	0.819508	0.0265148	0.0880803
258	PE 36:2|PE 18:1_18:1	PE	1.01267	8.87478	7.86211	0.000162266	0.000459586	0.439797	1.46097
259	PE 36:3;O|PE 18:1_18:2;O	OxPE	0.136171	3.56289	3.42672	0.580897	0.589953	0.0591381	0.196453
260	PE 36:3|PE 18:1_18:2	PE	1.1148	9.09137	7.97657	0.000158356	0.000455005	0.484152	1.60832
261	PE 36:4|PE 18:1_18:3	PE	1.25044	8.30196	7.05152	1.92709e-05	9.38659e-05	0.543057	1.804
262	PE 36:5|PE 16:0_20:5	PE	0.932411	6.68557	5.75315	0.00148401	0.00254402	0.404941	1.34519
263	PE 36:5|PE 16:1_20:4	PE	0.742341	5.90384	5.1615	0.00592823	0.00816974	0.322395	1.07097
264	PE 36:5|PE 18:2_18:3	PE	1.19602	6.34037	5.14435	3.98541e-06	3.26921e-05	0.519424	1.72549
265	PE 36:6|PE 16:1_20:5	PE	0.781966	6.14381	5.36184	0.0113411	0.0143654	0.339603	1.12814
266	PE 37:2|PE 18:1_19:1	PE	1.21545	3.37735	2.1619	0.000149615	0.000437337	0.527863	1.75352
267	PE 37:5;2O|PE 20:5_17:0;2O	OxPE	1.33644	5.63509	4.29864	0.000274407	0.000692402	0.58041	1.92808
268	PE 38:1|PE 18:0_20:1	PE	1.32616	5.77451	4.44835	7.9188e-06	5.31025e-05	0.575945	1.91325
269	PE 38:1|PE 20:0_18:1	PE	1.1793	6.20072	5.02142	2.34117e-05	0.000107836	0.512164	1.70137
270	PE 38:2|PE 18:1_20:1	PE	1.13919	5.65657	4.51738	0.0101718	0.0131397	0.494743	1.6435
271	PE 38:3|PE 20:1_18:2	PE	1.41606	4.41202	2.99595	2.57114e-05	0.000114945	0.614989	2.04295
272	PE 38:4;2O|PE 16:0_22:4;2O	OxPE	0.895783	3.82925	2.93347	0.00231981	0.00372477	0.389034	1.29234
273	PE 38:4|PE 18:0_20:4	PE	1.84277	6.49327	4.6505	4.74626e-05	0.000188199	0.800306	2.65856
274	PE 38:4|PE 18:1_20:3	PE	1.22791	4.39051	3.1626	7.64796e-06	5.20529e-05	0.533273	1.7715
275	PE 38:5|PE 18:0_20:5	PE	1.18605	6.15103	4.96498	1.31414e-06	1.33678e-05	0.515094	1.71111
276	PE 38:5|PE 18:1_20:4	PE	1.22048	6.59349	5.37301	0.00138736	0.00240669	0.530047	1.76078
277	PE 38:6|PE 18:2_20:4	PE	0.909817	7.14313	6.23332	0.000803942	0.00155999	0.395129	1.31259
278	PE 38:7|PE 18:2_20:5	PE	0.623126	7.07645	6.45333	0.0315187	0.0362943	0.27062	0.898981
279	PE 40:10|PE 20:5_20:5	PE	0.736322	4.55418	3.81786	0.0041262	0.00597317	0.319781	1.06229
280	PE 40:4|PE 20:0_20:4	PE	1.29609	4.11675	2.82066	0.00039842	0.000923018	0.562884	1.86986
281	PE 40:5|PE 20:0_20:5	PE	1.61729	3.64774	2.03045	3.05718e-08	1.07237e-06	0.702381	2.33326
282	PE 40:6;2O|PE 18:3_22:3;2O	OxPE	1.05835	3.65439	2.59604	0.000654893	0.00132725	0.459636	1.52688
283	PE 40:6|PE 20:3_20:3	PE	1.25775	4.12481	2.86706	4.32566e-07	6.80173e-06	0.546234	1.81455
284	PE 40:8|PE 20:4_20:4	PE	0.843875	4.98905	4.14518	0.00336499	0.0050978	0.36649	1.21745
285	PE 40:9|PE 20:4_20:5	PE	0.400711	5.13059	4.72988	0.123128	0.131799	0.174026	0.578103
286	PE O-34:0|PE O-18:0_16:0	EtherPE	0.945898	4.58802	3.64212	0.00190695	0.00313924	0.410798	1.36464
287	PE O-34:1|PE O-18:1_16:0	EtherPE	0.740631	5.37429	4.63366	0.00723538	0.00970392	0.321652	1.0685
288	PE O-34:2|PE O-16:1_18:1	EtherPE	3.84007	5.32085	1.48079	9.21358e-06	5.67756e-05	1.66772	5.54005
289	PE O-34:3|PE O-18:3_16:0	EtherPE	3.94975	3.92369	-0.0260673	2.45982e-05	0.000112168	1.71536	5.69829
290	PE O-36:1|PE O-18:0_18:1	EtherPE	0.905211	7.00671	6.1015	0.000905285	0.00172004	0.393128	1.30594
291	PE O-36:2|PE O-18:1_18:1	EtherPE	0.840365	7.52135	6.68099	0.00603237	0.00828542	0.364966	1.21239
292	PE O-36:3|PE O-18:0_18:3	EtherPE	1.27082	5.5284	4.25758	0.000199581	0.00054172	0.55191	1.83341
293	PE O-36:5|PE O-16:1_20:4	EtherPE	7.39958	6.35856	-1.04102	2.69021e-05	0.000119101	3.2136	10.6753
294	PE O-38:1|PE O-20:0_18:1	EtherPE	1.1944	3.51129	2.31689	0.00255032	0.00402404	0.518723	1.72316
295	PE O-38:4|PE O-18:0_20:4	EtherPE	1.0583	6.20907	5.15077	0.000746434	0.00147348	0.459614	1.5268
296	PE O-38:5|PE O-18:0_20:5	EtherPE	1.12844	7.08784	5.95939	0.000992835	0.00185546	0.490077	1.628
297	PE O-38:5|PE O-18:1_20:4	EtherPE	4.18234	7.11487	2.93253	3.83525e-07	6.47074e-06	1.81637	6.03384
298	PE O-38:6|PE O-16:0_22:6	EtherPE	6.81075	6.26098	-0.549776	4.01482e-06	3.26921e-05	2.95787	9.82584
299	PE O-38:6|PE O-18:2_20:4	EtherPE	4.8844	5.00594	0.121539	0.000129499	0.00039632	2.12127	7.0467
300	PE O-38:7|PE O-16:1_22:6	EtherPE	6.49994	4.84006	-1.65988	7.47578e-06	5.20529e-05	2.82289	9.37743
301	PE O-40:5|PE O-18:0_22:5	EtherPE	14.342	5.75807	-8.58395	0.0135167	0.0166585	6.22866	20.6912
302	PE O-40:6|PE O-18:1_22:5	EtherPE	9.72285	5.25397	-4.46888	0.00115444	0.00208899	4.22258	14.0271
303	PE O-40:7|PE O-18:2_22:5	EtherPE	7.06924	5.77243	-1.2968	1.31919e-06	1.33678e-05	3.07013	10.1988
304	PG 30:0|PG 14:0_16:0	PG	0.379748	2.12257	1.74282	0.314614	0.324579	0.164922	0.54786
305	PG 30:1|PG 14:0_16:1	PG	0.768395	2.18734	1.41894	0.129808	0.1383	0.333709	1.10856
306	PG 32:0|PG 16:0_16:0	PG	0.630261	5.14501	4.51475	0.010717	0.013689	0.273719	0.909274
307	PG 32:1|PG 16:0_16:1	PG	0.582675	5.88783	5.30516	0.0118957	0.0149434	0.253053	0.840623
308	PG 32:2|PG 16:1_16:1	PG	0.651864	4.41435	3.76248	0.0407975	0.0463932	0.283101	0.940442
309	PG 33:0|PG 16:0_17:0	PG	0.844079	1.74055	0.896469	0.00485958	0.0068819	0.366579	1.21775
310	PG 33:1|PG 17:0_16:1	PG	0.819304	1.54249	0.723181	0.0041021	0.00595719	0.355819	1.18201
311	PG 34:0|PG 16:0_18:0	PG	0.967709	1.87351	0.905805	0.00134865	0.00235635	0.420271	1.39611
312	PG 34:1|PG 16:0_18:1	PG	0.60575	6.46359	5.85784	0.00843252	0.0111134	0.263074	0.873913
313	PG 34:2|PG 16:1_18:1	PG	0.839969	6.80939	5.96942	6.93857e-05	0.000261487	0.364794	1.21182
314	PG 34:3|PG 16:1_18:2	PG	0.99308	6.25839	5.26531	0.000159501	0.000455005	0.431289	1.43271
315	PG 34:4|PG 16:1_18:3	PG	0.852098	4.10869	3.25659	0.000527212	0.001113	0.370061	1.22932
316	PG 36:1|PG 18:0_18:1	PG	1.519	4.26121	2.74221	4.30935e-06	3.44748e-05	0.659693	2.19145
317	PG 36:2|PG 18:1_18:1	PG	0.884033	4.83239	3.94836	0.00853683	0.0112184	0.383931	1.27539
318	PG 36:3|PG 18:1_18:2	PG	1.13696	4.88529	3.74833	8.04801e-07	1.10918e-05	0.493776	1.64029
319	PG 36:4|PG 16:0_20:4	PG	0.588109	4.01407	3.42596	0.0258896	0.030271	0.255413	0.848462
320	PG 36:4|PG 18:1_18:3	PG	1.10672	4.27566	3.16894	1.0889e-05	6.30903e-05	0.480642	1.59666
321	PG 36:5|PG 16:0_20:5	PG	0.862772	5.69107	4.8283	0.000349854	0.000835254	0.374697	1.24472
322	PG 36:6|PG 18:3_18:3	PG	0.766529	4.20866	3.44213	0.000759161	0.00148574	0.332899	1.10587
323	PG 38:5|PG 18:1_20:4	PG	0.798344	2.40863	1.61029	0.00127467	0.00226167	0.346716	1.15177
324	PG 38:6|PG 18:1_20:5	PG	1.15838	4.19199	3.03361	0.000237853	0.000626941	0.503077	1.67119
325	PG 38:7|PG 18:2_20:5	PG	0.842355	2.8	1.95764	0.000100048	0.000329823	0.36583	1.21526
326	PG 38:8|PG 18:3_20:5	PG	0.965737	2.04967	1.08393	9.22158e-05	0.000316762	0.419414	1.39326
327	PG 40:9|PG 20:4_20:5	PG	0.747445	1.48881	0.741364	0.000842515	0.00161423	0.324611	1.07834
328	PI 30:0|PI 14:0_16:0	PI	1.01292	1.82303	0.810114	0.0034859	0.00524611	0.439905	1.46133
329	PI 30:1|PI 16:0_14:1	PI	0.593999	2.72329	2.12929	0.167385	0.176276	0.25797	0.856959
330	PI 32:1|PI 16:0_16:1	PI	1.06407	5.95886	4.89479	0.00897667	0.0117288	0.46212	1.53513
331	PI 32:2|PI 16:1_16:1	PI	0.589798	4.75898	4.16918	0.131889	0.140189	0.256146	0.850899
332	PI 33:1|PI 17:0_16:1	PI	1.14177	2.25219	1.11041	0.000168097	0.000464559	0.495866	1.64723
333	PI 34:0|PI 16:0_18:0	PI	1.83511	3.63125	1.79614	2.0966e-05	9.85616e-05	0.796978	2.64751
334	PI 34:1|PI 16:0_18:1	PI	0.761639	6.94103	6.17939	0.0196918	0.0235681	0.330776	1.09881
335	PI 34:2|PI 16:1_18:1	PI	0.839862	6.44095	5.60108	0.00425551	0.00612149	0.364747	1.21166
336	PI 35:1|PI 17:0_18:1	PI	1.3696	2.39084	1.02124	0.000100538	0.000329823	0.594809	1.97591
337	PI 35:2|PI 17:1_18:1	PI	1.41923	2.18621	0.766987	0.000152831	0.000443891	0.616363	2.04751
338	PI 35:3|PI 17:1_18:2	PI	1.38688	2.04391	0.657029	0.000660371	0.00133243	0.602314	2.00084
339	PI 36:1|PI 18:0_18:1	PI	1.26174	5.60773	4.34599	9.80925e-05	0.000328899	0.547967	1.82031
340	PI 36:10	PI	0.723264	2.31049	1.58723	0.0137341	0.0168808	0.31411	1.04345
341	PI 36:2|PI 18:1_18:1	PI	1.04636	6.28831	5.24195	0.00182814	0.00303138	0.45443	1.50958
342	PI 36:3|PI 18:1_18:2	PI	1.17698	5.92968	4.7527	1.88776e-05	9.38659e-05	0.511156	1.69802
343	PI 36:4|PI 16:0_20:4	PI	0.721687	5.87089	5.14921	0.018037	0.0217015	0.313425	1.04117
344	PI 36:4|PI 18:1_18:3	PI	1.12117	4.63351	3.51234	0.000702555	0.00140511	0.48692	1.61751
345	PI 36:5|PI 18:2_18:3	PI	0.767066	6.09715	5.33008	0.0106832	0.0136842	0.333132	1.10664
346	PI 36:6|PI 16:1_20:5	PI	0.971519	5.56609	4.59457	0.00840587	0.0111104	0.421925	1.40161
347	PI 37:5|PI 17:0_20:5	PI	1.16893	2.52499	1.35606	0.00303609	0.00466148	0.50766	1.68641
348	PI 38:1|PI 20:0_18:1	PI	1.04394	1.00563	-0.0383104	0.000401611	0.000924923	0.453376	1.50608
349	PI 38:2|PI 18:1_20:1	PI	1.73577	2.51362	0.777842	9.45897e-07	1.10918e-05	0.753837	2.50419
350	PI 38:3|PI 18:0_20:3	PI	2.4769	3.21816	0.741261	1.59146e-05	8.31314e-05	1.0757	3.57341
351	PI 38:4|PI 18:0_20:4	PI	1.76116	5.95284	4.19168	5.69774e-05	0.000222066	0.76486	2.54081
352	PI 38:5|PI 18:1_20:4	PI	1.00542	5.77423	4.76881	0.00168552	0.00282572	0.436647	1.45051
353	PI 38:6|PI 18:2_20:4	PI	1.15678	5.85312	4.69634	0.000791093	0.00154162	0.502384	1.66888
354	PI 38:7|PI 18:2_20:5	PI	1.05756	4.98955	3.93199	0.000164509	0.000462349	0.459293	1.52574
355	PI 38:8|PI 18:3_20:5	PI	1.3911	3.95449	2.56339	3.43482e-05	0.000143695	0.604145	2.00693
356	PI 40:10|PI 20:5_20:5	PI	1.22994	3.55619	2.32625	0.000274835	0.000692402	0.534157	1.77443
357	PI 40:4|PI 20:0_20:4	PI	1.66585	2.66327	0.997413	1.28907e-05	7.25697e-05	0.723471	2.40332
358	PI 40:6|PI 18:0_22:6	PI	3.54629	2.45483	-1.09146	0.000116192	0.000367941	1.54013	5.11621
359	PI 40:8|PI 20:4_20:4	PI	0.719247	2.41528	1.69603	0.0177559	0.0214198	0.312365	1.03765
360	PI 40:9|PI 20:4_20:5	PI	1.0798	4.09635	3.01655	0.000317357	0.000773875	0.46895	1.55782
361	PI O-36:1|PI O-18:0_18:1	EtherPI	1.19537	1.84742	0.652053	0.0146946	0.0178211	0.519142	1.72455
362	PI O-36:2|PI O-18:0_18:2	EtherPI	1.77952	2.52764	0.748121	0.000357438	0.000848915	0.772837	2.56731
363	PI O-38:5|PI O-18:0_20:5	EtherPI	1.34233	2.08619	0.743859	0.00406225	0.00591817	0.582968	1.93658
364	PS 32:1|PS 16:0_16:1	PS	1.06337	3.9983	2.93493	0.000559109	0.0011749	0.461817	1.53412
365	PS 32:2|PS 16:1_16:1	PS	0.714262	2.94229	2.22803	0.00469742	0.00669383	0.3102	1.03046
366	PS 34:2|PS 16:1_18:1	PS	1.09482	5.93449	4.83967	7.95262e-05	0.000283312	0.475475	1.57949
367	PS 34:3|PS 16:1_18:2	PS	1.00799	3.75622	2.74823	0.0013487	0.00235635	0.437765	1.45422
368	PS 36:1|PS 18:0_18:1	PS	2.16271	7.74894	5.58623	8.84034e-06	5.52218e-05	0.939252	3.12013
369	PS 36:2|PS 18:0_18:2	PS	1.07676	6.77048	5.69373	0.000257541	0.000667266	0.467629	1.55343
370	PS 36:3|PS 18:1_18:2	PS	1.34187	5.71721	4.37534	5.33428e-06	4.05405e-05	0.582768	1.93591
371	PS 36:6|PS 16:1_20:5	PS	1.07384	3.19157	2.11772	0.00048145	0.00104048	0.466364	1.54923
372	PS 37:2|PS 18:1_19:1	PS	1.07317	3.43251	2.35934	1.05808e-05	6.26604e-05	0.466072	1.54826
373	PS 38:6|PS 18:2_20:4	PS	1.23941	5.95112	4.71171	0.000166283	0.000462349	0.538267	1.78809
374	SHexCer 34:1;2O	SHexCer	5.02728	4.25466	-0.772622	8.77228e-07	1.10918e-05	2.18332	7.25283
375	SHexCer 34:1;3O	SHexCer	8.63797	4.897	-3.74096	1.19437e-08	5.07447e-07	3.75142	12.462
376	SHexCer 35:3;2O	SHexCer	1.03431	1.96765	0.933341	0.0529644	0.0589067	0.449195	1.49219
377	SHexCer 36:3;3O	SHexCer	0.753556	2.23014	1.47659	0.0135029	0.0166585	0.327265	1.08715
378	SHexCer 37:5;2O	SHexCer	1.38777	2.24306	0.85529	0.0396746	0.045229	0.602702	2.00213
379	SHexCer 38:4;2O	SHexCer	3.87244	3.11347	-0.758965	0.00629893	0.00857406	1.68178	5.58674
380	SHexCer 39:3;2O	SHexCer	0.948181	5.92776	4.97958	0.0112606	0.0143031	0.41179	1.36794
381	SHexCer 39:4;2O	SHexCer	1.0277	4.99683	3.96913	0.00400462	0.00585291	0.446323	1.48265
382	SHexCer 39:5;2O	SHexCer	1.25238	4.07247	2.82009	0.00164006	0.00275966	0.543901	1.8068
383	SHexCer 39:6;2O	SHexCer	1.44535	3.49294	2.04759	0.00104582	0.0019465	0.627707	2.0852
384	SHexCer 40:6;3O	SHexCer	0.579345	2.22006	1.64071	0.371944	0.381139	0.251606	0.835818
385	SHexCer 41:4;2O	SHexCer	0.889393	4.58582	3.69643	0.0227291	0.0269207	0.386258	1.28312
386	SHexCer 41:5;2O	SHexCer	1.31335	4.96659	3.65324	0.00117174	0.00211191	0.570381	1.89477
387	SHexCer 41:6;2O	SHexCer	1.33156	4.78989	3.45833	0.00138807	0.00240669	0.57829	1.92104
388	SHexCer 43:9;2O	SHexCer	0.92641	3.05921	2.1328	0.00639807	0.00868309	0.402335	1.33653
389	SHexCer 51:0;3O	SHexCer	0.565258	2.83227	2.26701	0.158247	0.167039	0.245488	0.815494
390	SM 31:2;3O	SM	0.893079	3.82826	2.93518	0.0027976	0.00432442	0.387859	1.28844
391	SM 32:0;2O	SM	3.58591	2.7971	-0.7888	0.000106721	0.00034271	1.55734	5.17337
392	SM 32:1;2O|SM 14:1;2O/18:0	SM	3.36954	6.28697	2.91743	2.97184e-07	5.6465e-06	1.46337	4.86122
393	SM 33:1;2O|SM 17:1;2O/16:0	SM	5.75311	5.31374	-0.439376	1.2197e-05	6.95229e-05	2.49855	8.29999
394	SM 33:2;3O	SM	0.711209	3.13128	2.42007	0.00416861	0.00601546	0.308874	1.02606
395	SM 34:1;2O|SM 14:1;2O/20:0	SM	2.87794	7.24063	4.36269	1.61667e-07	3.20522e-06	1.24987	4.15199
396	SM 34:1;2O|SM 15:1;2O/19:0	SM	1.41789	3.0077	1.5898	3.44629e-06	2.9102e-05	0.615784	2.04559
397	SM 34:1;3O	SM	3.16839	2.40634	-0.762054	1.48597e-05	7.9718e-05	1.37601	4.57102
398	SM 34:2;2O|SM 14:2;2O/20:0	SM	1.07276	4.13998	3.06722	0.00210123	0.00343427	0.465892	1.54766
399	SM 34:2;2O|SM 18:2;2O/16:0	SM	21.204	6.18811	-15.0158	0.00204906	0.00336105	9.20876	30.5908
400	SM 34:2;3O	SM	1.14383	1.79745	0.653629	0.00229518	0.00369824	0.496757	1.65019
401	SM 35:4;2O|SM 14:2;2O/21:2	SM	0.481747	2.24645	1.76471	0.0238349	0.0280846	0.20922	0.695014
402	SM 36:1;2O|SM 16:1;2O/20:0	SM	1.28031	5.81594	4.53563	0.000120268	0.000375632	0.556033	1.8471
403	SM 36:1;3O	SM	1.00603	0.38957	-0.616464	0.00957885	0.0124799	0.436915	1.4514
404	SM 36:2;2O|SM 14:2;2O/22:0	SM	1.00689	4.76889	3.762	0.00088028	0.00167953	0.437288	1.45264
405	SM 36:2;2O|SM 18:2;2O/18:0	SM	5.46224	4.59179	-0.870448	9.0637e-07	1.10918e-05	2.37222	7.88034
406	SM 37:2;2O|SM 15:2;2O/22:0	SM	0.834435	1.79497	0.960538	0.00234597	0.00374043	0.362391	1.20384
407	SM 37:3;3O	SM	1.03429	1.64276	0.608474	1.1734e-06	1.24435e-05	0.449187	1.49217
408	SM 37:4;2O	SM	0.51081	2.60523	2.09442	0.0100197	0.0129801	0.221842	0.736943
409	SM 38:1;2O|SM 16:1;2O/22:0	SM	1.8211	6.24084	4.41974	4.5927e-05	0.000183708	0.790892	2.62729
410	SM 39:1;2O	SM	4.0038	3.24699	-0.756807	1.82194e-09	1.18686e-07	1.73883	5.77626
411	SM 39:3;3O	SM	1.16658	-0.688094	-1.85468	0.00343832	0.00519164	0.50664	1.68302
412	SM 40:2;2O|SM 18:2;2O/22:0	SM	6.84497	5.86235	-0.982614	7.46331e-05	0.000273138	2.97273	9.8752
413	SM 41:1;2O|SM 18:1;2O/23:0	SM	19.6595	4.78837	-14.8711	0.0031612	0.00483728	8.53801	28.3626
414	SM 41:2;2O|SM 18:2;2O/23:0	SM	24.1067	3.38348	-20.7233	1.63502e-12	2.48523e-10	10.4694	34.7787
415	SM 42:3;2O|SM 18:1;2O/24:2	SM	27.0186	6.29532	-20.7233	6.19046e-14	2.82285e-11	11.734	38.9796
416	TG 42:1|TG 12:0_14:0_16:1	TG	1.11982	7.16924	6.04942	0.0134088	0.0166472	0.48633	1.61555
417	TG 44:1|TG 12:0_16:0_16:1	TG	1.01818	9.24485	8.22666	0.00877925	0.0115038	0.442191	1.46893
418	TG 44:2|TG 12:0_16:1_16:1	TG	1.02569	8.43544	7.40975	0.0748736	0.0826691	0.445451	1.47976
419	TG 45:1|TG 13:0_16:0_16:1	TG	1.64679	6.8184	5.1716	3.4841e-05	0.000144432	0.715192	2.37582
420	TG 46:0|TG 14:0_16:0_16:0	TG	1.14734	6.79468	5.64734	0.000981902	0.0018502	0.498282	1.65526
421	TG 46:1|TG 14:0_16:0_16:1	TG	0.963748	10.1567	9.19292	0.002192	0.00355713	0.41855	1.39039
422	TG 46:2|TG 16:0_14:1_16:1	TG	0.931183	10.1181	9.18689	0.0115373	0.0145735	0.404407	1.34341
423	TG 46:3|TG 14:1_16:1_16:1	TG	1.04523	8.65343	7.6082	0.0683784	0.0758651	0.453939	1.50795
424	TG 47:1|TG 15:0_16:0_16:1	TG	1.55145	7.36449	5.81304	1.95554e-05	9.38659e-05	0.673787	2.23827
425	TG 47:2|TG 13:0_16:1_18:1	TG	1.77378	7.20974	5.43597	0.000758444	0.00148574	0.770341	2.55902
426	TG 48:1|TG 16:0_16:0_16:1	TG	0.827525	10.5027	9.67516	0.00273723	0.00427458	0.35939	1.19387
427	TG 48:2|TG 16:0_16:1_16:1	TG	0.938424	10.9068	9.96838	0.000817498	0.00157957	0.407552	1.35386
428	TG 48:3|TG 16:1_16:1_16:1	TG	1.00299	10.5633	9.56033	0.00792667	0.0105999	0.435591	1.447
429	TG 49:1|TG 16:0_17:0_16:1	TG	1.44901	7.51564	6.06663	0.000121146	0.0003758	0.629299	2.09048
430	TG 49:3|TG 16:1_16:1_17:1	TG	1.80918	7.06398	5.2548	0.00153207	0.0026068	0.785716	2.61009
431	TG 50:1|TG 16:0_18:0_16:1	TG	0.885993	10.3215	9.43549	0.00355702	0.00530066	0.384782	1.27822
432	TG 50:2|TG 16:0_16:1_18:1	TG	0.971031	10.7965	9.82546	0.000520994	0.00111016	0.421713	1.4009
433	TG 50:3|TG 16:1_16:1_18:1	TG	0.972061	10.7508	9.77876	0.000409568	0.00092917	0.422161	1.40239
434	TG 50:6|TG 16:1_18:1_16:4	TG	1.92035	7.89749	5.97714	0.0203434	0.0242843	0.833999	2.77048
435	TG 51:1|TG 16:0_17:0_18:1	TG	1.82006	7.35224	5.53217	2.91052e-05	0.0001264	0.790443	2.62579
436	TG 51:2|TG 17:0_16:1_18:1	TG	1.78742	7.88159	6.09417	7.08306e-05	0.000264744	0.776265	2.5787
437	TG 51:3|TG 16:1_17:1_18:1	TG	1.96024	7.4728	5.51256	0.000305685	0.000757566	0.851323	2.82803
438	TG 52:1|TG 16:0_18:0_18:1	TG	0.941104	9.73297	8.79187	0.00152896	0.0026068	0.408716	1.35773
439	TG 52:2|TG 16:0_18:0_18:2	TG	0.887868	10.3039	9.41603	0.00140694	0.00243016	0.385596	1.28092
440	TG 52:3|TG 16:0_18:1_18:2	TG	1.04849	10.4789	9.43042	0.00033168	0.000804364	0.455353	1.51265
441	TG 52:4|TG 16:1_18:1_18:2	TG	1.86635	9.33739	7.47104	0.000961523	0.00181931	0.810544	2.69257
442	TG 52:5|TG 16:1_18:1_18:3	TG	2.20305	8.56199	6.35894	0.00277225	0.0043145	0.956771	3.17833
443	TG 52:6|TG 16:0_16:1_20:5	TG	1.72968	8.97266	7.24298	0.00162002	0.00273604	0.751192	2.49541
444	TG 52:7|TG 16:1_16:1_20:5	TG	1.79806	8.2648	6.46674	0.0116086	0.014623	0.780888	2.59405
445	TG 53:3|TG 17:0_18:1_18:2	TG	2.1524	7.02151	4.8691	0.00012632	0.000389203	0.934776	3.10526
446	TG 54:1|TG 16:0_20:0_18:1	TG	1.13172	8.22774	7.09602	0.000345041	0.000828099	0.4915	1.63273
447	TG 54:2|TG 18:0_18:1_18:1	TG	1.03906	9.10358	8.06452	0.000218011	0.000584782	0.451256	1.49904
448	TG 54:3|TG 18:1_18:1_18:1	TG	1.18553	9.59619	8.41066	7.79643e-05	0.000281749	0.51487	1.71036
449	TG 54:4|TG 18:1_18:1_18:2	TG	2.12648	8.83432	6.70784	0.00030014	0.000752	0.923517	3.06786
450	TG 54:5|TG 18:1_18:2_18:2	TG	2.57446	8.43852	5.86406	0.000628347	0.00128487	1.11807	3.71416
451	TG 54:6|TG 16:1_18:1_20:4	TG	1.56234	8.60691	7.04458	0.000435367	0.000973173	0.678515	2.25398
452	TG 54:7|TG 16:0_16:1_22:6	TG	1.75682	8.70257	6.94575	0.00266158	0.00417073	0.762975	2.53455
453	TG 54:8|TG 16:1_18:2_20:5	TG	2.30894	6.87294	4.564	0.00832532	0.0110359	1.00276	3.3311
454	TG 56:6|TG 18:1_18:1_20:4	TG	1.67526	6.77598	5.10072	0.000526298	0.001113	0.727557	2.41689
455	TG 56:7|TG 16:0_18:1_22:6	TG	1.72869	7.96696	6.23827	0.000412422	0.000931011	0.750762	2.49398
456	TG 56:8|TG 18:1_18:2_20:5	TG	2.28658	6.97023	4.68365	0.00373064	0.00548765	0.993051	3.29884
