# Supplementary material for: Lipidomic Profiling Reveals Concerted Temporal Patterns of Functionally Related Lipids in Aedes aegypti Females Following Blood Feeding
Source: Metabolites. 2023 Mar 13;13(3):421. doi: 10.3390/metabo13030421 (PMC10051423; doi:10.3390/metabo13030421)
Supplement: Supplementary file 1 [file metabolites-13-00421-s001.zip › Sepplementary files/Supporting Material 3.xlsx]

## Sheet: Sheet1
	metabolite_name	lipid group	fold change in natural logarithm	natural logarithm of lipid amount 30h PBM	natural logarithm of lipid amount 16h PBM	p.value	adj.p	log10_fold_change	log2_fold_change
2	CAR 14:1	CAR	1.88627	1.39582	-0.490454	3.41428e-05	7.34392e-05	0.819197	2.72131
10	CAR 20:0	CAR	1.82714	2.8963	1.06917	0.000129927	0.000213838	0.793516	2.636
14	CAR 22:0	CAR	1.82374	2.33615	0.512411	2.37949e-06	1.10719e-05	0.792041	2.6311
4	CAR 16:1	CAR	1.68855	4.50022	2.81167	0.000130305	0.000213838	0.733328	2.43606
7	CAR 18:1	CAR	1.64079	5.08039	3.4396	2.98122e-05	6.56733e-05	0.712586	2.36716
13	CAR 20:5	CAR	1.51376	1.73516	0.221402	0.000927379	0.00121869	0.657417	2.18389
12	CAR 20:4	CAR	1.42643	2.41367	0.987244	3.35e-05	7.23981e-05	0.619491	2.0579
3	CAR 16:0	CAR	1.39919	4.88943	3.49024	0.00010693	0.00018682	0.607659	2.0186
1	CAR 14:0	CAR	1.31456	2.19778	0.883227	0.000319831	0.000458625	0.570905	1.89651
5	CAR 17:0	CAR	1.22033	1.16251	-0.0578178	0.00121407	0.00157278	0.529982	1.76056
6	CAR 18:0	CAR	1.09052	4.31906	3.22854	0.000600924	0.000817974	0.473608	1.57329
8	CAR 18:2	CAR	1.03467	3.07693	2.04226	0.000914712	0.00120552	0.449353	1.49272
9	CAR 18:3	CAR	0.911088	0.881823	-0.0292649	0.0162593	0.0183976	0.39568	1.31442
15	CAR 24:0	CAR	0.902151	1.31426	0.412112	0.00818275	0.00959211	0.391799	1.30153
11	CAR 20:1	CAR	0.665559	1.62863	0.963075	0.00919988	0.0107293	0.289049	0.960199
29	Cer 38:2;2O|Cer 16:2;2O/22:0	Cer	2.46311	5.66879	3.20568	1.55063e-06	8.41772e-06	1.06972	3.55352
23	Cer 36:2;2O|Cer 16:2;2O/20:0	Cer	2.39188	6.25867	3.86679	3.09324e-06	1.28435e-05	1.03878	3.45075
19	Cer 34:2;2O|Cer 14:2;2O/20:0	Cer	2.38735	5.89155	3.5042	7.03637e-06	2.24376e-05	1.03681	3.44421
26	Cer 37:1;2O|Cer 14:1;2O/23:0	Cer	2.3252	5.31101	2.98581	1.02343e-05	3.05021e-05	1.00982	3.35456
28	Cer 38:1;2O|Cer 14:1;2O/24:0	Cer	2.28844	7.40937	5.12093	2.07288e-06	1.01638e-05	0.993855	3.30151
25	Cer 37:0;2O|Cer 15:0;2O/22:0	Cer	2.15713	2.7156	0.558473	7.99104e-06	2.49583e-05	0.936828	3.11208
24	Cer 36:2;2O|Cer 18:2;2O/18:0	Cer	2.09225	6.0512	3.95894	0.0126594	0.0145774	0.908653	3.01848
17	Cer 34:0;2O|Cer 18:0;2O/16:0	Cer	2.08668	5.31008	3.2234	3.96959e-06	1.45979e-05	0.906234	3.01044
22	Cer 36:1;2O|Cer 14:1;2O/22:0	Cer	2.07403	8.1064	6.03238	1.45316e-05	3.87509e-05	0.900739	2.99219
27	Cer 38:0;2O|Cer 18:0;2O/20:0	Cer	1.92298	4.27431	2.35133	3.92845e-05	8.16274e-05	0.835138	2.77427
18	Cer 34:1;2O|Cer 18:1;2O/16:0	Cer	1.88834	7.26413	5.37579	2.85019e-05	6.33994e-05	0.820096	2.7243
32	Cer 40:2;2O|Cer 16:1;2O/24:1	Cer	1.86772	5.19517	3.32745	0.000218196	0.000330556	0.811142	2.69456
34	Cer 41:1;2O|Cer 19:1;2O/22:0	Cer	1.83237	5.04191	3.20954	0.00033096	0.000470148	0.795788	2.64355
21	Cer 36:0;2O|Cer 18:0;2O/18:0	Cer	1.81564	5.24861	3.43297	6.40459e-05	0.000121182	0.788523	2.61942
36	Cer 42:1;2O|Cer 18:1;2O/24:0	Cer	1.77796	6.70017	4.92221	0.000284652	0.000420068	0.772159	2.56506
20	Cer 35:1;2O|Cer 15:1;2O/20:0	Cer	1.77302	4.85669	3.08367	3.92858e-05	8.16274e-05	0.770011	2.55792
31	Cer 40:1;2O|Cer 18:1;2O/22:0	Cer	1.72985	6.10533	4.37548	5.60119e-05	0.00010777	0.751263	2.49564
38	Cer 42:3;2O|Cer 18:2;2O/24:1	Cer	1.635	5.43357	3.79857	0.000757915	0.0010195	0.710071	2.3588
30	Cer 40:0;2O|Cer 18:0;2O/22:0	Cer	1.63067	4.0466	2.41594	3.74681e-05	7.90993e-05	0.708189	2.35255
35	Cer 42:0;2O|Cer 18:0;2O/24:0	Cer	1.61938	3.93892	2.31954	0.000415136	0.000578906	0.703287	2.33627
37	Cer 42:2;2O|Cer 18:1;2O/24:1	Cer	1.52131	6.68473	5.16342	0.000681071	0.000921568	0.660698	2.19479
16	Cer 32:0;2O|Cer 14:0;2O/18:0	Cer	1.46972	2.91884	1.44911	0.000262376	0.000389718	0.638292	2.12036
33	Cer 41:0;2O|Cer 18:0;2O/23:0	Cer	1.44726	2.16305	0.715789	0.000160239	0.000251962	0.628537	2.08795
77	CL 70:7|CL 16:0_18:1_16:1_20:5	CL	3.36216	0.765783	-2.59638	0.000148441	0.000240032	1.46017	4.85058
81	CL 70:9|CL 16:1_18:3_18:2_18:3	CL	3.29347	4.11574	0.822263	7.10469e-05	0.000132776	1.43034	4.75148
71	CL 70:10|CL 16:1_18:3_16:1_20:5	CL	3.29101	2.50763	-0.783379	0.000157531	0.000248663	1.42927	4.74793
57	CL 67:7|CL 15:1_18:3_16:1_18:2	CL	3.20866	-0.632813	-3.84148	0.000127815	0.000211941	1.3935	4.62912
70	CL 69:9|CL 16:1_18:2_18:3_17:3	CL	3.20095	-1.05198	-4.25293	0.000116885	0.000197662	1.39016	4.618
62	CL 68:7|CL 16:1_18:2_16:1_18:3	CL	3.06035	4.62978	1.56944	6.7778e-05	0.000127188	1.32909	4.41515
69	CL 69:8|CL 16:1_18:2_17:2_18:3	CL	3.04267	-0.427368	-3.47004	2.80714e-05	6.30568e-05	1.32141	4.38964
73	CL 70:11|CL 16:1_18:3_16:2_20:5	CL	2.9838	-1.23083	-4.21463	0.000112429	0.000192736	1.29585	4.30472
89	CL 72:12|CL 16:1_20:5_18:3_18:3	CL	2.95849	1.76728	-1.19121	2.21834e-05	5.26857e-05	1.28486	4.2682
49	CL 65:5|CL 15:0_17:2_15:1_18:2	CL	2.94898	-0.660262	-3.60924	1.85609e-05	4.67612e-05	1.28073	4.25448
47	CL 64:5|CL 14:1_16:1_16:1_18:2	CL	2.909	0.998234	-1.91077	1.80339e-05	4.56859e-05	1.26336	4.1968
85	CL 71:9|CL 17:1_18:3_18:2_18:3	CL	2.89812	-0.507237	-3.40535	0.000125162	0.000208299	1.25864	4.1811
65	CL 69:2|CL 17:0_17:0_17:0_18:2	CL	2.87254	-0.138228	-3.01076	4.41889e-06	1.57898e-05	1.24753	4.14419
72	CL 70:10|CL 16:1_18:3_18:3_18:3	CL	2.85708	1.52275	-1.33433	0.000117037	0.000197662	1.24081	4.12189
98	CL 74:12|CL 18:2_18:3_18:2_20:5	CL	2.84582	2.44214	-0.403679	1.20662e-05	3.4175e-05	1.23592	4.10565
54	CL 66:6|CL 16:1_16:1_16:1_18:3	CL	2.84039	3.29756	0.457165	0.00015219	0.000242927	1.23357	4.09782
63	CL 68:8|CL 16:1_18:3_16:1_18:3	CL	2.77351	2.70274	-0.0707634	1.75281e-06	9.08274e-06	1.20452	4.00132
79	CL 70:9|CL 16:1_18:2_16:1_20:5	CL	2.72175	3.53318	0.811426	0.000102196	0.000179237	1.18204	3.92666
78	CL 70:8|CL 16:1_18:2_18:2_18:3	CL	2.70421	4.66829	1.96408	6.31129e-05	0.000119914	1.17443	3.90136
102	CL 76:15|CL 18:2_18:3_20:5_20:5	CL	2.6831	1.02435	-1.65875	9.27004e-06	2.79943e-05	1.16526	3.8709
56	CL 67:6|CL 15:0_18:2_16:1_18:3	CL	2.67816	0.37195	-2.30621	3.59741e-05	7.7015e-05	1.16311	3.86377
68	CL 69:7|CL 16:1_18:2_17:1_18:3	CL	2.62812	0.789174	-1.83894	3.21081e-05	7.00541e-05	1.14138	3.79157
100	CL 74:13|CL 18:2_18:3_18:3_20:5	CL	2.61962	1.67784	-0.941779	9.55983e-09	3.35329e-07	1.13769	3.77931
96	CL 72:9|CL 18:2_18:2_18:2_18:3	CL	2.5927	3.83548	1.24277	7.32209e-05	0.000136006	1.126	3.74048
61	CL 68:6|CL 16:1_18:2_16:1_18:2	CL	2.57873	4.84768	2.26895	1.30972e-05	3.59778e-05	1.11993	3.72032
42	CL 62:4|CL 14:1_16:1_16:1_16:1	CL	2.56878	0.801348	-1.76744	3.84255e-07	3.50441e-06	1.11561	3.70597
86	CL 72:10|CL 18:2_18:3_18:2_18:3	CL	2.55184	3.24707	0.695235	1.83486e-07	2.10691e-06	1.10825	3.68153
88	CL 72:12|CL 16:1_20:5_16:1_20:5	CL	2.53683	1.77402	-0.762812	1.40306e-05	3.78576e-05	1.10173	3.65987
39	CL 60:3|CL 12:0_16:1_16:1_16:1	CL	2.52057	-1.6934	-4.21397	1.48937e-07	1.86953e-06	1.09467	3.63641
90	CL 72:12|CL 16:2_20:5_18:2_18:3	CL	2.49337	2.42502	-0.0683527	8.77257e-05	0.000156874	1.08286	3.59717
53	CL 66:5|CL 16:1_16:1_16:1_18:2	CL	2.48008	4.50243	2.02235	4.82103e-06	1.67816e-05	1.07708	3.578
67	CL 69:6|CL 16:1_18:2_17:1_18:2	CL	2.47785	0.79161	-1.68624	2.52522e-06	1.14658e-05	1.07612	3.57478
55	CL 67:5|CL 16:1_17:1_16:1_18:2	CL	2.4509	1.31192	-1.13897	0.000119322	0.000200778	1.06441	3.5359
41	CL 62:3|CL 14:0_16:1_16:1_16:1	CL	2.44449	1.21107	-1.23342	9.48564e-08	1.41365e-06	1.06163	3.52666
64	CL 68:9|CL 16:1_18:3_16:2_18:3	CL	2.42918	1.76127	-0.667905	1.15221e-05	3.32536e-05	1.05498	3.50456
95	CL 72:8|CL 18:2_18:2_18:2_18:2	CL	2.40504	3.43841	1.03337	8.61356e-06	2.65391e-05	1.04449	3.46974
46	CL 64:4|CL 16:1_16:1_16:1_16:1	CL	2.40318	4.67706	2.27389	4.73609e-08	9.81662e-07	1.04369	3.46705
83	CL 71:7|CL 17:1_18:2_18:2_18:2	CL	2.39154	-0.209226	-2.60077	7.99956e-05	0.000146742	1.03863	3.45026
103	CL 76:4|CL 18:0_18:1_18:0_22:3	CL	2.37162	1.50662	-0.865005	1.28779e-06	7.52859e-06	1.02998	3.42153
84	CL 71:8|CL 17:1_18:2_18:2_18:3	CL	2.35878	0.137727	-2.22105	1.19331e-05	3.40093e-05	1.02441	3.403
52	CL 66:4|CL 16:1_16:1_16:1_18:1	CL	2.31937	3.9431	1.62373	2.42242e-07	2.51051e-06	1.00729	3.34615
66	CL 69:5|CL 17:0_18:2_16:1_18:2	CL	2.31266	-0.408528	-2.72119	5.83921e-05	0.000111409	1.00438	3.33647
43	CL 63:4|CL 15:1_16:1_16:1_16:1	CL	2.23751	-2.32246	-4.55998	3.71508e-05	7.89771e-05	0.97174	3.22805
48	CL 65:4|CL 16:1_16:1_16:1_17:1	CL	2.2342	0.605245	-1.62896	4.43223e-06	1.57898e-05	0.970303	3.22328
60	CL 68:5|CL 16:1_18:1_16:1_18:2	CL	2.22191	3.44924	1.22733	2.07676e-05	5.03725e-05	0.964963	3.20554
76	CL 70:6|CL 16:1_18:2_18:1_18:2	CL	2.21839	3.08222	0.863835	4.83694e-05	9.58975e-05	0.963433	3.20045
80	CL 70:9|CL 16:1_18:2_18:3_18:3	CL	2.21802	3.2605	1.04248	2.32252e-05	5.45913e-05	0.963272	3.19992
87	CL 72:11|CL 16:1_18:2_18:3_20:5	CL	2.19737	2.71835	0.52098	0.000132175	0.000216028	0.954308	3.17014
99	CL 74:12|CL 18:2_18:3_18:3_20:4	CL	2.19387	2.16355	-0.0303253	0.000112209	0.000192736	0.952786	3.16509
59	CL 68:4|CL 16:1_18:1_16:1_18:1	CL	2.16837	2.2812	0.112825	5.35808e-06	1.82335e-05	0.941713	3.1283
45	CL 64:3|CL 16:0_16:1_16:1_16:1	CL	2.11443	2.69605	0.581618	0.000565905	0.000772613	0.918287	3.05048
82	CL 71:6|CL 17:1_18:2_18:1_18:2	CL	2.07969	-1.40962	-3.48931	3.37403e-06	1.30386e-05	0.903197	3.00036
94	CL 72:7|CL 18:1_18:2_18:2_18:2	CL	2.05919	2.42194	0.362741	1.25869e-05	3.51679e-05	0.894297	2.97079
97	CL 74:10|CL 18:1_18:3_18:2_20:4	CL	2.0206	1.57313	-0.447469	6.21596e-06	2.03038e-05	0.877536	2.91511
75	CL 70:5|CL 16:1_18:1_18:1_18:2	CL	1.93471	1.49011	-0.444598	1.2933e-05	3.5742e-05	0.840233	2.79119
104	CL 79:12|CL 17:0_22:6_18:0_22:6	CL	1.92928	-0.466669	-2.39595	0.00136589	0.00175725	0.837876	2.78336
101	CL 74:9|CL 18:1_18:2_18:1_20:5	CL	1.84269	0.368504	-1.47418	2.36463e-05	5.5296e-05	0.800269	2.65843
93	CL 72:6|CL 18:1_18:2_18:1_18:2	CL	1.82022	0.858487	-0.96173	2.52386e-05	5.81252e-05	0.79051	2.62602
91	CL 72:4|CL 18:1_18:1_18:1_18:1	CL	1.74668	-1.40646	-3.15315	9.51142e-07	6.33819e-06	0.758575	2.51993
92	CL 72:5|CL 18:1_18:1_18:1_18:2	CL	1.74466	-0.161421	-1.90608	4.96265e-07	4.04101e-06	0.757695	2.51701
74	CL 70:3|CL 16:0_18:1_18:1_18:1	CL	1.59932	-1.69968	-3.29901	0.000715776	0.000965662	0.694578	2.30734
51	CL 66:3|CL 16:0_16:1_16:1_18:1	CL	1.58031	1.85218	0.271876	0.00298479	0.00363921	0.686318	2.2799
40	CL 62:2|CL 14:0_16:1_16:0_16:1	CL	1.53222	-0.767416	-2.29964	0.0120441	0.0139393	0.665437	2.21053
58	CL 68:3|CL 16:0_18:1_16:1_18:1	CL	1.52937	0.681301	-0.848065	0.000646556	0.000877469	0.664196	2.20641
50	CL 66:2|CL 16:0_16:1_16:0_18:1	CL	0.879258	-0.0217624	-0.90102	0.085345	0.0937766	0.381857	1.2685
44	CL 64:2|CL 16:0_16:1_16:0_16:1	CL	0.749678	0.607004	-0.142674	0.161595	0.175446	0.325581	1.08156
105	DG 32:1|DG 16:0_16:1	DG	1.81884	7.64569	5.82685	8.947e-06	2.73814e-05	0.789913	2.62403
111	DG 36:2|DG 18:1_18:1	DG	1.74052	7.70497	5.96444	4.00344e-07	3.51141e-06	0.7559	2.51104
107	DG 34:1|DG 16:0_18:1	DG	1.73421	7.8194	6.0852	1.63868e-06	8.68882e-06	0.753156	2.50193
115	DG 36:5|DG 16:0_20:5	DG	1.7165	5.45709	3.74059	0.000275869	0.000408429	0.745465	2.47638
118	DG 38:6|DG 18:1_20:5	DG	1.7163	5.64397	3.92768	0.000969214	0.00126637	0.745378	2.47609
108	DG 34:2|DG 16:1_18:1	DG	1.67157	8.49639	6.82482	1.73402e-06	9.08274e-06	0.725955	2.41157
110	DG 36:1|DG 18:0_18:1	DG	1.63673	6.30837	4.67164	1.88216e-05	4.69047e-05	0.710822	2.3613
106	DG 32:2|DG 16:1_16:1	DG	1.53506	6.68874	5.15369	2.31699e-05	5.45913e-05	0.666667	2.21462
109	DG 34:3|DG 16:1_18:2	DG	1.53497	5.79599	4.26102	0.000965977	0.00126576	0.666628	2.21449
114	DG 36:4|DG 18:1_18:3	DG	1.44608	5.69451	4.24843	0.000297903	0.000436331	0.628023	2.08625
117	DG 38:5|DG 16:0_22:5	DG	1.34503	6.24539	4.90036	0.00150598	0.00192361	0.584141	1.94048
112	DG 36:3|DG 18:1_18:2	DG	1.33247	6.21332	4.88085	0.000824327	0.0010959	0.578685	1.92235
113	DG 36:4|DG 16:0_20:4	DG	0.939066	6.19379	5.25472	0.0217654	0.0245063	0.407831	1.35479
116	DG 38:4|DG 18:0_20:4	DG	0.352921	6.02407	5.67115	0.351695	0.368673	0.153272	0.509158
149	LPE O-18:0	EtherLPE	0.857775	4.25683	3.39906	0.00121285	0.00157278	0.372527	1.23751
150	LPE O-18:1	EtherLPE	0.45633	3.10254	2.64621	0.104875	0.114959	0.198181	0.658345
228	PC O-31:0	EtherPC	1.55027	2.99175	1.44149	4.98707e-09	2.64929e-07	0.673272	2.23656
230	PC O-36:1	EtherPC	1.24759	4.10415	2.85656	9.1863e-05	0.000163631	0.541822	1.79989
233	PC O-38:4	EtherPC	0.946188	4.70765	3.76146	0.00272873	0.00337585	0.410924	1.36506
231	PC O-36:2	EtherPC	0.889628	4.1585	3.26887	0.0157718	0.0178904	0.38636	1.28346
229	PC O-34:1	EtherPC	0.675599	4.43186	3.75626	0.00639787	0.00757774	0.293409	0.974683
234	PC O-38:5	EtherPC	0.347682	2.74516	2.39747	0.286174	0.303477	0.150996	0.501599
232	PC O-36:4	EtherPC	-0.261999	2.12229	2.38429	0.393382	0.407687	-0.113785	-0.377985
290	PE O-36:1|PE O-18:0_18:1	EtherPE	1.9144	7.04669	5.13229	4.44345e-07	3.79828e-06	0.831411	2.76189
286	PE O-34:0|PE O-18:0_16:0	EtherPE	1.90199	4.73513	2.83314	6.13138e-07	4.7252e-06	0.826023	2.74399
287	PE O-34:1|PE O-18:1_16:0	EtherPE	1.86927	5.53	3.66074	3.6914e-06	1.39114e-05	0.811812	2.69678
295	PE O-38:4|PE O-18:0_20:4	EtherPE	1.83071	6.24446	4.41374	1.64342e-05	4.21011e-05	0.795068	2.64116
296	PE O-38:5|PE O-18:0_20:5	EtherPE	1.71699	6.96269	5.2457	2.2709e-06	1.06756e-05	0.745677	2.47709
292	PE O-36:3|PE O-18:0_18:3	EtherPE	1.70195	5.18477	3.48282	2.01368e-05	4.96346e-05	0.739149	2.4554
291	PE O-36:2|PE O-18:1_18:1	EtherPE	1.50969	7.41808	5.90839	3.18271e-06	1.28435e-05	0.655649	2.17802
294	PE O-38:1|PE O-20:0_18:1	EtherPE	1.34569	2.90901	1.56332	0.00021338	0.00032447	0.584427	1.94143
288	PE O-34:2|PE O-16:1_18:1	EtherPE	1.1294	4.37234	3.24294	0.000559217	0.000765774	0.490492	1.62938
289	PE O-34:3|PE O-18:3_16:0	EtherPE	0.832078	2.7553	1.92322	0.00177124	0.00223735	0.361367	1.20043
297	PE O-38:5|PE O-18:1_20:4	EtherPE	0.565043	5.39601	4.83097	0.0409989	0.0453774	0.245395	0.815185
303	PE O-40:7|PE O-18:2_22:5	EtherPE	0.293826	3.73242	3.43859	0.325907	0.343218	0.127607	0.423901
302	PE O-40:6|PE O-18:1_22:5	EtherPE	0.283542	3.16657	2.88302	0.223383	0.239677	0.123141	0.409065
301	PE O-40:5|PE O-18:0_22:5	EtherPE	0.228752	3.62413	3.39538	0.46352	0.474978	0.0993458	0.330019
293	PE O-36:5|PE O-16:1_20:4	EtherPE	0.179474	4.2197	4.04022	0.568569	0.577433	0.0779444	0.258926
298	PE O-38:6|PE O-16:0_22:6	EtherPE	0.13811	3.97947	3.84136	0.632577	0.63959	0.0599803	0.19925
300	PE O-38:7|PE O-16:1_22:6	EtherPE	0.0291009	2.72807	2.69897	0.911664	0.913667	0.0126384	0.0419838
299	PE O-38:6|PE O-18:2_20:4	EtherPE	-0.615179	2.67876	3.29394	0.413595	0.427663	-0.267169	-0.887516
361	PI O-36:1|PI O-18:0_18:1	EtherPI	1.36126	1.47398	0.112719	0.0022124	0.0027653	0.591186	1.96388
362	PI O-36:2|PI O-18:0_18:2	EtherPI	1.21067	1.78266	0.571989	0.0156986	0.0178517	0.525789	1.74663
363	PI O-38:5|PI O-18:0_20:5	EtherPI	1.10363	1.41548	0.311846	0.00718084	0.00846115	0.479303	1.59221
122	HexCer 42:2;2O|HexCer 18:1;2O/24:1	HexCer	2.66698	3.25311	0.586132	0.000766818	0.00102844	1.15825	3.84764
120	HexCer 40:1;2O|HexCer 18:1;2O/22:0	HexCer	2.44418	3.24108	0.796896	0.000429987	0.00059597	1.06149	3.52621
121	HexCer 42:1;2O|HexCer 18:1;2O/24:0	HexCer	2.24597	3.24964	1.00366	0.00449285	0.00543433	0.975414	3.24026
119	HexCer 34:1;2O|HexCer 18:1;2O/16:0	HexCer	2.20601	2.91892	0.712909	2.53593e-06	1.14658e-05	0.958056	3.18259
123	LPA 16:0	LPA	3.73915	3.99476	0.255611	5.71964e-05	0.000109586	1.62389	5.39445
126	LPA 19:5	LPA	3.73165	3.56629	-0.165361	1.59066e-09	2.41781e-07	1.62063	5.38363
124	LPA 16:1	LPA	2.76343	2.91314	0.149713	1.85935e-08	5.54385e-07	1.20014	3.98679
125	LPA 18:0	LPA	2.75952	3.73923	0.979713	1.52394e-06	8.37248e-06	1.19844	3.98115
128	LPC 16:1/0:0	LPC	0.160611	5.58055	5.41994	0.452253	0.464476	0.0697523	0.231712
129	LPC 18:0/0:0	LPC	0.0976826	4.60046	4.50278	0.553422	0.564565	0.042423	0.140926
127	LPC 16:0/0:0	LPC	-0.0230426	5.10493	5.12797	0.931831	0.931831	-0.0100073	-0.0332434
131	LPC 18:2/0:0	LPC	-0.161154	4.94326	5.10442	0.363051	0.379705	-0.0699881	-0.232496
132	LPC 18:3/0:0	LPC	-0.416136	3.03662	3.45275	0.250613	0.268262	-0.180726	-0.600358
135	LPC 22:6/0:0	LPC	-0.52022	2.1606	2.68082	0.00212748	0.00267254	-0.225929	-0.750519
130	LPC 18:1/0:0	LPC	-0.576907	5.69433	6.27124	8.42794e-06	2.61438e-05	-0.250547	-0.8323
133	LPC 20:4/0:0	LPC	-0.826762	3.91984	4.74661	5.49929e-08	1.04486e-06	-0.359058	-1.19277
134	LPC 20:5/0:0	LPC	-1.68253	3.75138	5.4339	7.08961e-08	1.24341e-06	-0.730712	-2.42737
136	LPE 16:0	LPE	0.428687	5.90272	5.47403	0.113762	0.124402	0.186176	0.618464
143	LPE 18:3	LPE	0.21233	4.74018	4.52785	0.514212	0.525741	0.0922139	0.306328
142	LPE 18:2	LPE	0.0411708	6.34625	6.30508	0.901178	0.905148	0.0178802	0.0593968
141	LPE 18:1	LPE	-0.129927	4.24407	4.37399	0.591991	0.599884	-0.0564264	-0.187445
144	LPE 20:0	LPE	-0.185177	2.99266	3.17784	0.313213	0.330614	-0.0804213	-0.267154
137	LPE 16:1	LPE	-0.229746	6.14368	6.37342	0.38031	0.395939	-0.0997773	-0.331453
140	LPE 18:0	LPE	-0.337082	3.77947	4.11656	0.182418	0.197584	-0.146393	-0.486307
139	LPE 17:1	LPE	-0.41166	3.25069	3.66235	0.0697234	0.0769827	-0.178782	-0.593899
148	LPE 22:6	LPE	-0.501225	2.57737	3.0786	0.0131277	0.0150408	-0.217679	-0.723115
146	LPE 20:4	LPE	-0.542723	4.27059	4.81332	0.0101014	0.0117506	-0.235702	-0.782984
138	LPE 17:0	LPE	-0.572841	2.65099	3.22383	0.0309448	0.0344166	-0.248782	-0.826435
145	LPE 20:1	LPE	-0.648325	4.46782	5.11614	0.000815789	0.00108772	-0.281564	-0.935335
147	LPE 20:5	LPE	-1.18104	3.98883	5.16987	5.75629e-06	1.94435e-05	-0.512921	-1.70389
151	LPG 16:0	LPG	1.01764	3.7376	2.71996	0.00287084	0.0035191	0.441954	1.46814
152	LPG 16:1	LPG	0.294446	3.42085	3.1264	0.331508	0.348313	0.127876	0.424795
156	LPG 20:4	LPG	-0.342996	1.24014	1.58313	0.271317	0.289066	-0.148961	-0.494838
153	LPG 18:1	LPG	-0.634662	4.35609	4.99075	0.0290744	0.0324949	-0.27563	-0.915624
155	LPG 18:3	LPG	-1.02028	1.86538	2.88566	0.00490194	0.00588232	-0.443101	-1.47195
154	LPG 18:2	LPG	-1.05156	3.03949	4.09105	0.0152857	0.0174257	-0.456686	-1.51708
157	LPG 20:5	LPG	-1.25129	1.57621	2.8275	0.00273177	0.00337585	-0.543429	-1.80523
160	LPI 18:0	LPI	2.7364	3.50641	0.770011	3.88401e-06	1.43992e-05	1.1884	3.94779
158	LPI 16:0	LPI	2.1851	3.16316	0.978061	1.45802e-06	8.10802e-06	0.948975	3.15243
159	LPI 16:1	LPI	0.939098	4.50793	3.56884	0.0188188	0.021241	0.407845	1.35483
161	LPI 18:1	LPI	0.786622	4.33205	3.54543	0.00245706	0.00306125	0.341625	1.13486
162	LPI 18:2	LPI	0.428772	3.61623	3.18746	0.121186	0.132202	0.186213	0.618587
163	LPI 20:4	LPI	0.203	3.56986	3.36685	0.44606	0.45915	0.0881619	0.292868
164	LPI 20:5	LPI	-0.533399	2.88688	3.42028	0.0834993	0.0919702	-0.231652	-0.769532
167	LPS 18:0	LPS	0.739901	2.37613	1.63623	0.0116639	0.0135336	0.321335	1.06745
170	LPS 20:4	LPS	0.707735	3.53656	2.82883	0.00839488	0.00981555	0.307366	1.02105
166	LPS 16:1	LPS	0.274209	2.78334	2.50913	0.285447	0.303412	0.119088	0.3956
168	LPS 18:1	LPS	0.224235	4.56456	4.34032	0.262546	0.280377	0.0973841	0.323503
169	LPS 18:2	LPS	0.194108	2.74239	2.54828	0.381592	0.396369	0.0842999	0.280038
165	LPS 16:0	LPS	0.176853	1.97058	1.79373	0.420648	0.433971	0.0768064	0.255145
282	PE 40:6;2O|PE 18:3_22:3;2O	OxPE	3.02714	3.28149	0.25435	4.19703e-05	8.62092e-05	1.31467	4.36724
246	PE 34:2;O|PE 16:0_18:2;O	OxPE	2.494	3.44382	0.949813	1.13199e-05	3.30888e-05	1.08313	3.59809
267	PE 37:5;2O|PE 20:5_17:0;2O	OxPE	2.17459	5.48267	3.30808	0.000422849	0.000587863	0.944413	3.13727
251	PE 35:0;2O|PE 18:0_17:0;2O	OxPE	2.15367	3.73516	1.58149	1.09835e-06	6.95621e-06	0.935328	3.10709
257	PE 36:2;O|PE 18:1_18:1;O	OxPE	1.93507	2.54856	0.613483	0.00650887	0.00768923	0.840392	2.79172
272	PE 38:4;2O|PE 16:0_22:4;2O	OxPE	1.73034	3.55197	1.82164	1.51695e-07	1.86953e-06	0.751476	2.49635
254	PE 35:3;O|PE 18:1_17:2;O	OxPE	1.62533	3.36188	1.73655	7.61334e-06	2.39426e-05	0.705872	2.34486
259	PE 36:3;O|PE 18:1_18:2;O	OxPE	1.48814	2.5937	1.10556	0.0149352	0.0170688	0.646292	2.14693
171	PA 32:1|PA 16:0_16:1	PA	3.74026	5.05399	1.31373	3.49244e-09	2.64929e-07	1.62438	5.39606
172	PA 32:2|PA 16:1_16:1	PA	3.72697	5.51741	1.79044	9.23613e-08	1.41365e-06	1.6186	5.37689
173	PA 34:1|PA 16:0_18:1	PA	3.43455	3.94444	0.509886	2.05895e-07	2.28995e-06	1.49161	4.95501
175	PA 40:10|PA 20:5_20:5	PA	3.4124	4.15461	0.742203	3.0637e-08	8.21791e-07	1.48199	4.92306
174	PA 36:2|PA 18:1_18:1	PA	3.17254	3.85001	0.677472	3.29448e-07	3.3384e-06	1.37782	4.57701
220	PC 38:8|PC 18:3_20:5	PC	2.90195	7.06312	4.16117	0.00023618	0.00035427	1.2603	4.18663
208	PC 36:6|PC 18:3_18:3	PC	2.82591	8.30282	5.4769	0.000130366	0.000213838	1.22728	4.07693
212	PC 37:7|PC 18:2_19:5	PC	2.82278	2.95782	0.135043	0.000298023	0.000436331	1.22592	4.07241
209	PC 36:7|PC 18:3_18:4	PC	2.78466	3.9533	1.16864	0.000123515	0.000206312	1.20936	4.01741
219	PC 38:7|PC 18:2_20:5	PC	2.68078	7.7249	5.04411	0.000221707	0.000334763	1.16425	3.86755
197	PC 34:5|PC 16:1_18:4	PC	2.60432	5.60297	2.99864	8.61473e-05	0.000155269	1.13104	3.75724
196	PC 34:4|PC 16:1_18:3	PC	2.48867	7.12603	4.63737	0.000164329	0.000256623	1.08081	3.59039
176	PC 28:0|PC 14:0_14:0	PC	2.32222	4.81416	2.49193	7.70766e-07	5.49171e-06	1.00853	3.35026
205	PC 36:4|PC 18:2_18:2	PC	2.27783	6.86864	4.5908	2.75178e-05	6.23779e-05	0.98925	3.28622
177	PC 28:1|PC 12:0_16:1	PC	2.26314	5.41609	3.15295	8.87564e-07	6.13226e-06	0.982869	3.26502
189	PC 32:5|PC 16:1_16:4	PC	2.25083	2.79568	0.54485	0.00221346	0.0027653	0.977521	3.24725
188	PC 32:4|PC 16:0_16:4	PC	2.16059	2.79009	0.629503	0.00176418	0.00223463	0.938332	3.11707
182	PC 30:3|PC 12:0_18:3	PC	2.135	3.04694	0.911942	0.000792422	0.00105966	0.927217	3.08015
213	PC 38:1|PC 22:0_16:1	PC	2.10556	3.41662	1.31106	0.00036736	0.000518626	0.914432	3.03768
185	PC 32:1|PC 16:0_16:1	PC	2.10085	8.62844	6.52759	3.17092e-06	1.28435e-05	0.912388	3.03089
178	PC 28:2|PC 14:1_14:1	PC	2.09885	3.15895	1.06009	0.00030302	0.000440054	0.911521	3.02801
181	PC 30:2|PC 14:1_16:1	PC	2.07051	5.90811	3.83759	6.23361e-06	2.03038e-05	0.899212	2.98712
179	PC 30:0|PC 14:0_16:0	PC	2.06657	5.27681	3.21024	2.12992e-06	1.02236e-05	0.897499	2.98143
207	PC 36:5|PC 18:2_18:3	PC	2.06391	6.94481	4.88091	3.37268e-06	1.30386e-05	0.896344	2.97759
180	PC 30:1|PC 14:0_16:1	PC	2.04684	6.97862	4.93178	2.15611e-05	5.14757e-05	0.888929	2.95296
210	PC 37:5|PC 17:0_20:5	PC	2.04425	3.03704	0.992792	6.96768e-06	2.23751e-05	0.887806	2.94923
187	PC 32:3|PC 16:1_16:2	PC	2.0403	4.83608	2.79578	5.36599e-05	0.000104568	0.886089	2.94352
206	PC 36:5|PC 16:0_20:5	PC	2.02747	7.33367	5.3062	0.000346196	0.000490266	0.880518	2.92502
211	PC 37:6|PC 17:1_20:5	PC	1.95359	2.76905	0.815453	0.000447379	0.000618196	0.848435	2.81844
190	PC 33:1|PC 17:0_16:1	PC	1.91447	4.24545	2.33098	2.65949e-11	6.06364e-09	0.831443	2.76199
203	PC 36:3|PC 18:1_18:2	PC	1.87477	7.21309	5.33832	6.61062e-05	0.000124564	0.814202	2.70472
202	PC 36:2|PC 18:1_18:1	PC	1.86434	7.28525	5.42091	1.94521e-08	5.54385e-07	0.809671	2.68967
218	PC 38:6|PC 16:0_22:6	PC	1.84901	6.64637	4.79736	1.72381e-05	4.39138e-05	0.803016	2.66756
191	PC 33:2|PC 16:1_17:1	PC	1.84573	3.99829	2.15257	1.15538e-07	1.54957e-06	0.801588	2.66282
199	PC 35:2|PC 17:0_18:2	PC	1.83361	4.31995	2.48634	2.16152e-06	1.02672e-05	0.796326	2.64534
186	PC 32:2|PC 16:1_16:1	PC	1.82268	8.39413	6.57145	1.03419e-06	6.73703e-06	0.791579	2.62957
200	PC 35:3|PC 17:1_18:2	PC	1.80309	3.32431	1.52122	0.000259566	0.000386804	0.783073	2.60131
184	PC 32:0|PC 16:0_16:0	PC	1.794	6.14457	4.35058	1.30481e-06	7.53157e-06	0.779123	2.58819
195	PC 34:3|PC 16:1_18:2	PC	1.78883	7.42702	5.63819	0.00014919	0.00024039	0.776878	2.58073
183	PC 31:1|PC 15:0_16:1	PC	1.7887	3.87774	2.08904	5.16345e-06	1.78374e-05	0.776821	2.58054
216	PC 38:5|PC 18:0_20:5	PC	1.67642	5.30343	3.62701	3.7237e-05	7.89771e-05	0.728059	2.41856
193	PC 34:1|PC 16:0_18:1	PC	1.67299	8.32919	6.6562	2.28266e-07	2.42068e-06	0.72657	2.41361
198	PC 35:1|PC 17:0_18:1	PC	1.66432	3.67838	2.01406	1.64272e-11	6.06364e-09	0.722804	2.4011
194	PC 34:2|PC 16:1_18:1	PC	1.66313	8.23689	6.57376	5.62814e-07	4.42488e-06	0.722288	2.39939
226	PC 40:8|PC 20:4_20:4	PC	1.58561	4.47718	2.89157	1.11294e-05	3.2742e-05	0.688622	2.28755
227	PC 40:9|PC 20:4_20:5	PC	1.5526	5.06973	3.51713	4.41771e-05	8.99319e-05	0.674287	2.23993
221	PC 38:9|PC 18:4_20:5	PC	1.51452	3.93516	2.42064	0.00622443	0.00739151	0.657747	2.18499
201	PC 36:1|PC 18:0_18:1	PC	1.35895	6.9579	5.59895	7.59136e-06	2.39426e-05	0.590186	1.96056
192	PC 34:0|PC 16:0_18:0	PC	1.3413	5.28273	3.94143	5.82205e-06	1.9521e-05	0.58252	1.93509
222	PC 40:10|PC 20:5_20:5	PC	1.32781	5.23531	3.9075	0.00289873	0.00354376	0.576662	1.91563
217	PC 38:5|PC 18:1_20:4	PC	1.29223	5.52818	4.23595	1.12505e-06	7.02769e-06	0.561209	1.8643
204	PC 36:4|PC 16:0_20:4	PC	1.0547	5.87312	4.81842	4.55304e-05	9.18667e-05	0.458051	1.52161
225	PC 40:7|PC 18:1_22:6	PC	0.956057	2.96223	2.00617	8.36021e-05	0.00015128	0.41521	1.3793
223	PC 40:5|PC 18:0_22:5	PC	0.645312	2.18193	1.53662	0.0220938	0.0248147	0.280255	0.930988
215	PC 38:4|PC 18:0_20:4	PC	0.559741	4.60767	4.04793	0.00283614	0.0034926	0.243093	0.807536
224	PC 40:6|PC 18:0_22:6	PC	0.192338	2.58826	2.39592	0.37982	0.395939	0.0835314	0.277485
214	PC 38:3|PC 18:0_20:3	PC	0.118975	2.97308	2.85411	0.562488	0.572532	0.0516702	0.171645
261	PE 36:4|PE 18:1_18:3	PE	3.28725	7.88703	4.59978	9.28857e-05	0.000164809	1.42764	4.7425
271	PE 38:3|PE 20:1_18:2	PE	3.25894	4.22905	0.97011	1.04577e-05	3.09656e-05	1.41534	4.70166
264	PE 36:5|PE 18:2_18:3	PE	3.24773	5.99491	2.74718	0.0001695	0.000262395	1.41047	4.68549
248	PE 34:3|PE 16:1_18:2	PE	3.00156	8.04746	5.0459	1.56164e-05	4.04607e-05	1.30356	4.33034
236	PE 30:0|PE 14:0_16:0	PE	2.99414	5.78306	2.78892	1.19282e-07	1.55408e-06	1.30034	4.31964
240	PE 32:0|PE 16:0_16:0	PE	2.97572	6.46697	3.49125	3.36927e-07	3.33997e-06	1.29234	4.29306
260	PE 36:3|PE 18:1_18:2	PE	2.94626	8.83877	5.89251	3.05622e-05	6.70017e-05	1.27954	4.25055
253	PE 35:2|PE 17:1_18:1	PE	2.92398	5.55412	2.63014	2.65973e-06	1.18906e-05	1.26987	4.21841
269	PE 38:1|PE 20:0_18:1	PE	2.81819	6.31365	3.49546	4.77844e-06	1.67613e-05	1.22393	4.06579
242	PE 32:2|PE 16:1_16:1	PE	2.78166	8.07804	5.29638	1.12328e-07	1.54957e-06	1.20806	4.01308
243	PE 32:3|PE 16:1_16:2	PE	2.7765	4.04598	1.26948	1.46855e-05	3.89336e-05	1.20582	4.00564
255	PE 35:3|PE 17:1_18:2	PE	2.68966	4.96687	2.27721	0.000121594	0.000203849	1.1681	3.88036
266	PE 37:2|PE 18:1_19:1	PE	2.66551	3.51985	0.854334	5.55713e-07	4.42488e-06	1.15762	3.84552
262	PE 36:5|PE 16:0_20:5	PE	2.66285	6.65223	3.98938	7.33715e-05	0.000136006	1.15646	3.84167
237	PE 30:1|PE 14:0_16:1	PE	2.65076	5.9885	3.33774	2.73561e-06	1.2111e-05	1.15121	3.82424
249	PE 34:4|PE 16:1_18:3	PE	2.61985	6.95307	4.33322	3.77233e-05	7.92711e-05	1.13779	3.77965
252	PE 35:1|PE 17:0_18:1	PE	2.59784	5.25321	2.65537	2.53957e-06	1.14658e-05	1.12823	3.74789
239	PE 31:1|PE 15:0_16:1	PE	2.58076	4.15869	1.57793	7.18147e-07	5.19801e-06	1.12081	3.72325
274	PE 38:4|PE 18:1_20:3	PE	2.57794	4.0156	1.43766	8.0129e-05	0.000146742	1.11959	3.71918
278	PE 38:7|PE 18:2_20:5	PE	2.56314	6.86099	4.29785	0.000250497	0.000374513	1.11316	3.69783
263	PE 36:5|PE 16:1_20:4	PE	2.53014	6.27564	3.7455	8.455e-07	5.93151e-06	1.09883	3.65022
281	PE 40:5|PE 20:0_20:5	PE	2.51253	3.3866	0.874071	9.58738e-05	0.000169451	1.09118	3.62482
244	PE 33:2|PE 16:1_17:1	PE	2.49679	4.652	2.15521	1.2769e-06	7.52859e-06	1.08434	3.6021
277	PE 38:6|PE 18:2_20:4	PE	2.46473	7.04886	4.58413	2.06302e-05	5.03725e-05	1.07042	3.55586
265	PE 36:6|PE 16:1_20:5	PE	2.45307	6.17782	3.72475	1.57404e-05	4.05515e-05	1.06535	3.53903
275	PE 38:5|PE 18:0_20:5	PE	2.43582	5.98514	3.54932	4.77929e-05	9.51684e-05	1.05786	3.51414
235	PE 28:0|PE 14:0_14:0	PE	2.40629	3.7847	1.37841	1.44208e-06	8.10802e-06	1.04504	3.47154
247	PE 34:2|PE 16:1_18:1	PE	2.40131	9.05624	6.65493	6.73127e-07	5.0319e-06	1.04288	3.46437
238	PE 30:2|PE 14:1_16:1	PE	2.31832	3.73875	1.42042	2.12822e-06	1.02236e-05	1.00684	3.34463
258	PE 36:2|PE 18:1_18:1	PE	2.30281	8.79576	6.49295	1.16621e-06	7.18639e-06	1.0001	3.32225
250	PE 34:5|PE 16:1_18:4	PE	2.29757	4.07649	1.77892	6.71102e-06	2.17037e-05	0.997824	3.3147
270	PE 38:2|PE 18:1_20:1	PE	2.26935	5.44275	3.1734	3.51934e-07	3.34338e-06	0.985566	3.27398
284	PE 40:8|PE 20:4_20:4	PE	2.26539	4.86752	2.60212	3.30537e-06	1.30386e-05	0.983847	3.26827
280	PE 40:4|PE 20:0_20:4	PE	2.22199	3.87005	1.64806	1.17057e-05	3.35711e-05	0.964999	3.20566
256	PE 36:1|PE 18:0_18:1	PE	2.15966	9.11055	6.95089	1.84511e-06	9.34855e-06	0.93793	3.11574
283	PE 40:6|PE 20:3_20:3	PE	2.13406	3.62993	1.49588	3.51457e-06	1.34676e-05	0.926809	3.07879
241	PE 32:1|PE 16:0_16:1	PE	2.01801	9.21589	7.19788	1.53349e-05	4.0188e-05	0.876411	2.91137
276	PE 38:5|PE 18:1_20:4	PE	1.95999	6.53285	4.57285	1.2448e-06	7.4688e-06	0.851214	2.82767
268	PE 38:1|PE 18:0_20:1	PE	1.88675	5.40816	3.52141	1.09933e-07	1.54957e-06	0.819407	2.72201
245	PE 34:1|PE 16:0_18:1	PE	1.77234	9.36738	7.59505	2.88411e-06	1.26091e-05	0.769716	2.55694
273	PE 38:4|PE 18:0_20:4	PE	1.65315	5.7875	4.13435	1.33409e-06	7.60432e-06	0.717956	2.385
279	PE 40:10|PE 20:5_20:5	PE	1.46454	4.29457	2.83003	2.56042e-05	5.83776e-05	0.636044	2.11289
285	PE 40:9|PE 20:4_20:5	PE	1.33471	5.0568	3.72209	9.23817e-06	2.79943e-05	0.579659	1.92558
310	PG 33:1|PG 17:0_16:1	PG	3.35114	2.84749	-0.503652	2.10603e-05	5.07502e-05	1.45538	4.83468
321	PG 36:5|PG 16:0_20:5	PG	2.81383	5.74625	2.93242	5.05309e-05	9.88931e-05	1.22203	4.05951
314	PG 34:3|PG 16:1_18:2	PG	2.81185	6.14731	3.33546	0.000151386	0.000242927	1.22117	4.05664
305	PG 30:1|PG 14:0_16:1	PG	2.71039	3.44626	0.735868	4.86745e-07	4.03556e-06	1.17711	3.91026
304	PG 30:0|PG 14:0_16:0	PG	2.70394	3.34819	0.644253	4.70356e-08	9.81662e-07	1.17431	3.90096
312	PG 34:1|PG 16:0_18:1	PG	2.56737	6.7816	4.21423	4.56758e-06	1.61459e-05	1.115	3.70393
309	PG 33:0|PG 16:0_17:0	PG	2.51421	1.88007	-0.634144	2.82645e-05	6.31796e-05	1.09191	3.62724
306	PG 32:0|PG 16:0_16:0	PG	2.50176	5.53928	3.03751	0.000142255	0.000230848	1.0865	3.60928
317	PG 36:2|PG 18:1_18:1	PG	2.41095	5.8055	3.39455	1.59092e-06	8.53484e-06	1.04706	3.47826
308	PG 32:2|PG 16:1_16:1	PG	2.14045	5.40671	3.26626	2.22155e-07	2.41197e-06	0.929587	3.08802
326	PG 38:8|PG 18:3_20:5	PG	2.12266	2.25671	0.134055	0.000134259	0.000218651	0.921858	3.06235
318	PG 36:3|PG 18:1_18:2	PG	2.06321	4.79297	2.72977	4.22155e-05	8.6324e-05	0.896039	2.97658
311	PG 34:0|PG 16:0_18:0	PG	2.05525	2.28174	0.226485	1.49141e-05	3.93112e-05	0.892584	2.9651
322	PG 36:6|PG 18:3_18:3	PG	2.0317	4.05947	2.02777	2.55004e-05	5.83776e-05	0.882354	2.93112
323	PG 38:5|PG 18:1_20:4	PG	2.00457	2.88085	0.876285	3.80127e-07	3.50441e-06	0.870573	2.89198
315	PG 34:4|PG 16:1_18:3	PG	1.97574	4.10466	2.12892	0.000157596	0.000248663	0.858054	2.85039
313	PG 34:2|PG 16:1_18:1	PG	1.93747	7.0004	5.06293	2.90802e-06	1.26091e-05	0.841431	2.79517
307	PG 32:1|PG 16:0_16:1	PG	1.89258	6.51206	4.61949	3.26183e-06	1.30386e-05	0.821936	2.73041
325	PG 38:7|PG 18:2_20:5	PG	1.86052	2.99682	1.13631	0.000111713	0.000192736	0.808012	2.68416
324	PG 38:6|PG 18:1_20:5	PG	1.82204	4.04218	2.22014	8.07968e-05	0.000147373	0.791303	2.62865
320	PG 36:4|PG 18:1_18:3	PG	1.69812	4.1857	2.48759	0.000864943	0.00114323	0.737482	2.44986
319	PG 36:4|PG 16:0_20:4	PG	1.66588	3.85802	2.19214	3.72722e-06	1.39312e-05	0.723482	2.40335
316	PG 36:1|PG 18:0_18:1	PG	1.43097	4.4689	3.03793	4.90515e-05	9.68289e-05	0.621463	2.06445
327	PG 40:9|PG 20:4_20:5	PG	1.2871	1.46029	0.173191	0.000169751	0.000262395	0.558981	1.8569
345	PI 36:5|PI 18:2_18:3	PI	3.62346	6.41548	2.79202	3.56592e-06	1.35505e-05	1.57365	5.22755
355	PI 38:8|PI 18:3_20:5	PI	3.56307	3.83496	0.271887	0.000312139	0.000451858	1.54742	5.14042
329	PI 30:1|PI 16:0_14:1	PI	3.27439	4.5385	1.26412	1.84817e-07	2.10691e-06	1.42205	4.72394
331	PI 32:2|PI 16:1_16:1	PI	3.13015	6.14282	3.01267	3.92242e-08	8.94312e-07	1.35941	4.51585
330	PI 32:1|PI 16:0_16:1	PI	3.00458	7.19081	4.18623	9.17915e-07	6.2473e-06	1.30487	4.33469
354	PI 38:7|PI 18:2_20:5	PI	2.96991	4.96968	1.99976	0.000188158	0.000288889	1.28982	4.28468
346	PI 36:6|PI 16:1_20:5	PI	2.95299	5.82442	2.87142	4.97225e-05	9.77305e-05	1.28247	4.26027
353	PI 38:6|PI 18:2_20:4	PI	2.90049	5.91319	3.0127	3.17027e-06	1.28435e-05	1.25967	4.18452
343	PI 36:4|PI 16:0_20:4	PI	2.73653	5.95182	3.21529	4.37598e-06	1.57898e-05	1.18846	3.94798
348	PI 38:1|PI 20:0_18:1	PI	2.6645	1.83273	-0.831774	3.16488e-06	1.28435e-05	1.15718	3.84406
347	PI 37:5|PI 17:0_20:5	PI	2.56092	2.5504	-0.0105164	1.13926e-05	3.30894e-05	1.11219	3.69462
335	PI 34:2|PI 16:1_18:1	PI	2.50837	7.18455	4.67618	9.41829e-08	1.41365e-06	1.08937	3.61881
352	PI 38:5|PI 18:1_20:4	PI	2.50545	5.83803	3.33258	9.59068e-07	6.33819e-06	1.0881	3.61461
339	PI 36:1|PI 18:0_18:1	PI	2.49353	6.30609	3.81255	4.24614e-06	1.54899e-05	1.08293	3.59741
337	PI 35:2|PI 17:1_18:1	PI	2.46087	2.43687	-0.0239906	2.02939e-06	1.00587e-05	1.06874	3.55028
356	PI 40:10|PI 20:5_20:5	PI	2.42681	3.39864	0.971823	2.11459e-05	5.07502e-05	1.05395	3.50115
360	PI 40:9|PI 20:4_20:5	PI	2.41679	4.12471	1.70792	2.98633e-06	1.27268e-05	1.0496	3.4867
341	PI 36:2|PI 18:1_18:1	PI	2.38563	7.06633	4.6807	6.21737e-07	4.7252e-06	1.03606	3.44173
336	PI 35:1|PI 17:0_18:1	PI	2.27504	2.62747	0.352429	1.80961e-06	9.2717e-06	0.988037	3.28219
334	PI 34:1|PI 16:0_18:1	PI	2.26785	7.73053	5.46268	1.21726e-06	7.40094e-06	0.984913	3.27181
359	PI 40:8|PI 20:4_20:4	PI	2.23802	2.72881	0.490792	4.49796e-07	3.79828e-06	0.97196	3.22878
338	PI 35:3|PI 17:1_18:2	PI	2.21045	2.20068	-0.00976441	5.2852e-06	1.81207e-05	0.959986	3.189
328	PI 30:0|PI 14:0_16:0	PI	2.1559	3.30131	1.14541	0.00189773	0.00239051	0.936296	3.11031
340	PI 36:10	PI	2.12449	1.90033	-0.224159	6.11576e-06	2.02086e-05	0.922654	3.06499
332	PI 33:1|PI 17:0_16:1	PI	2.09926	2.71139	0.612128	3.48456e-07	3.34338e-06	0.911698	3.02859
350	PI 38:3|PI 18:0_20:3	PI	2.06942	2.72094	0.651523	1.26481e-05	3.51679e-05	0.898737	2.98554
344	PI 36:4|PI 18:1_18:3	PI	1.99173	4.71887	2.72714	1.41391e-05	3.79261e-05	0.864995	2.87345
342	PI 36:3|PI 18:1_18:2	PI	1.90363	5.7275	3.82388	6.01806e-06	2.00309e-05	0.826734	2.74635
333	PI 34:0|PI 16:0_18:0	PI	1.83263	3.64018	1.80754	4.49721e-05	9.11435e-05	0.795903	2.64393
351	PI 38:4|PI 18:0_20:4	PI	1.6766	5.44423	3.76763	5.57555e-05	0.000107731	0.728139	2.41882
349	PI 38:2|PI 18:1_20:1	PI	1.54901	2.11125	0.56224	0.000298542	0.000436331	0.672727	2.23475
357	PI 40:4|PI 20:0_20:4	PI	1.13428	1.67231	0.538031	0.00284157	0.0034926	0.492611	1.63642
358	PI 40:6|PI 18:0_22:6	PI	0.5717	0.975977	0.404278	0.030775	0.0343115	0.248286	0.824789
372	PS 37:2|PS 18:1_19:1	PS	2.36627	3.15666	0.790393	2.39876e-05	5.55247e-05	1.02766	3.4138
370	PS 36:3|PS 18:1_18:2	PS	2.23204	5.59176	3.35972	0.000302866	0.000440054	0.969365	3.22016
367	PS 34:3|PS 16:1_18:2	PS	2.18675	3.81359	1.62685	0.000152362	0.000242927	0.949692	3.15481
369	PS 36:2|PS 18:0_18:2	PS	2.18659	6.96113	4.77454	1.06913e-06	6.86653e-06	0.949625	3.15459
371	PS 36:6|PS 16:1_20:5	PS	2.05025	3.1191	1.06885	3.93816e-05	8.16274e-05	0.890411	2.95788
365	PS 32:2|PS 16:1_16:1	PS	1.96255	3.54907	1.58651	1.5568e-05	4.04607e-05	0.852326	2.83136
373	PS 38:6|PS 18:2_20:4	PS	1.82101	5.92023	4.09922	0.000114249	0.000194394	0.790856	2.62717
364	PS 32:1|PS 16:0_16:1	PS	1.81613	4.21513	2.39899	3.24318e-05	7.04234e-05	0.788736	2.62013
366	PS 34:2|PS 16:1_18:1	PS	1.80222	6.20144	4.39922	9.54501e-06	2.8635e-05	0.782696	2.60006
368	PS 36:1|PS 18:0_18:1	PS	1.03324	6.69953	5.6663	0.00147617	0.00189082	0.448729	1.49064
384	SHexCer 40:6;3O	SHexCer	5.96182	1.95143	-4.01039	0.141963	0.154499	2.58919	8.60109
383	SHexCer 39:6;2O	SHexCer	3.41409	3.08302	-0.331064	0.000111433	0.000192736	1.48272	4.92549
382	SHexCer 39:5;2O	SHexCer	3.19183	3.93428	0.742452	5.5267e-05	0.000107241	1.38619	4.60484
376	SHexCer 35:3;2O	SHexCer	3.1784	3.19121	0.0128115	0.000113271	0.000193452	1.38036	4.58546
387	SHexCer 41:6;2O	SHexCer	3.01923	4.46696	1.44773	0.000226459	0.00034081	1.31123	4.35582
388	SHexCer 43:9;2O	SHexCer	2.88521	2.83779	-0.0474181	0.000457673	0.00063051	1.25303	4.16248
389	SHexCer 51:0;3O	SHexCer	2.81522	3.15812	0.342903	0.0129801	0.0149091	1.22263	4.06151
386	SHexCer 41:5;2O	SHexCer	2.67706	4.49617	1.8191	0.000176579	0.000272028	1.16263	3.86219
377	SHexCer 36:3;3O	SHexCer	2.6528	2.85994	0.207141	3.34815e-06	1.30386e-05	1.1521	3.82719
378	SHexCer 37:5;2O	SHexCer	2.56144	2.09769	-0.463749	0.00786814	0.00924709	1.11242	3.69538
379	SHexCer 38:4;2O	SHexCer	2.41392	4.43795	2.02403	4.58409e-05	9.20857e-05	1.04835	3.48256
385	SHexCer 41:4;2O	SHexCer	2.34613	4.8065	2.46037	8.66365e-05	0.000155536	1.01891	3.38475
380	SHexCer 39:3;2O	SHexCer	2.24373	5.80251	3.55878	0.000389542	0.000546557	0.974439	3.23702
381	SHexCer 39:4;2O	SHexCer	1.96172	4.70055	2.73883	0.000156005	0.000247869	0.851966	2.83017
374	SHexCer 34:1;2O	SHexCer	1.94388	4.50052	2.55664	2.07339e-05	5.03725e-05	0.844217	2.80443
375	SHexCer 34:1;3O	SHexCer	1.89443	5.05181	3.15738	1.94766e-05	4.8268e-05	0.822741	2.73309
408	SM 37:4;2O	SM	1.9098	3.06022	1.15041	4.69684e-09	2.64929e-07	0.829417	2.75526
402	SM 36:1;2O|SM 16:1;2O/20:0	SM	1.56633	5.61589	4.04956	6.8435e-07	5.03329e-06	0.680249	2.25974
404	SM 36:2;2O|SM 14:2;2O/22:0	SM	1.56014	4.78344	3.2233	3.07978e-06	1.28435e-05	0.677562	2.25081
401	SM 35:4;2O|SM 14:2;2O/21:2	SM	1.46793	2.51819	1.05026	6.12043e-08	1.11637e-06	0.637514	2.11777
406	SM 37:2;2O|SM 15:2;2O/22:0	SM	1.44398	1.81182	0.36784	1.88236e-05	4.69047e-05	0.627113	2.08322
396	SM 34:1;2O|SM 15:1;2O/19:0	SM	1.42689	2.86477	1.43788	1.34283e-05	3.64482e-05	0.61969	2.05857
407	SM 37:3;3O	SM	1.24594	1.58364	0.337701	0.000318462	0.000458103	0.541103	1.79751
409	SM 38:1;2O|SM 16:1;2O/22:0	SM	1.16642	5.66079	4.49437	1.33167e-05	3.63619e-05	0.50657	1.68279
411	SM 39:3;3O	SM	1.15428	-1.25098	-2.40526	0.00121344	0.00157278	0.501297	1.66527
394	SM 33:2;3O	SM	1.08269	2.63121	1.54852	2.37882e-05	5.5344e-05	0.470207	1.56199
400	SM 34:2;3O	SM	1.04097	2.0672	1.02623	0.000392611	0.000549174	0.452088	1.5018
398	SM 34:2;2O|SM 14:2;2O/20:0	SM	1.02031	3.90958	2.88927	0.000559213	0.000765774	0.443113	1.47199
390	SM 31:2;3O	SM	0.885561	3.49464	2.60908	2.89903e-05	6.41726e-05	0.384594	1.27759
403	SM 36:1;3O	SM	0.859478	0.168446	-0.691032	0.00541008	0.0064581	0.373267	1.23997
410	SM 39:1;2O	SM	0.816342	1.77629	0.959946	0.00263781	0.0032775	0.354533	1.17773
413	SM 41:1;2O|SM 18:1;2O/23:0	SM	0.793969	3.17902	2.38505	0.00575087	0.00684699	0.344817	1.14546
395	SM 34:1;2O|SM 14:1;2O/20:0	SM	0.68914	6.28868	5.59954	0.00151411	0.00192858	0.29929	0.994218
412	SM 40:2;2O|SM 18:2;2O/22:0	SM	0.604022	4.46369	3.85966	0.0126398	0.0145774	0.262323	0.871419
414	SM 41:2;2O|SM 18:2;2O/23:0	SM	0.568016	1.77504	1.20702	0.0397606	0.0441139	0.246686	0.819474
392	SM 32:1;2O|SM 14:1;2O/18:0	SM	0.468081	5.01715	4.54907	0.022454	0.0251573	0.203285	0.675298
415	SM 42:3;2O|SM 18:1;2O/24:2	SM	0.349102	4.37999	4.03089	0.19751	0.212919	0.151613	0.503647
399	SM 34:2;2O|SM 18:2;2O/16:0	SM	0.343013	4.18061	3.8376	0.192921	0.208465	0.148969	0.494863
405	SM 36:2;2O|SM 18:2;2O/18:0	SM	0.340589	2.88311	2.54252	0.220393	0.237027	0.147916	0.491365
397	SM 34:1;3O	SM	0.194671	1.00896	0.814289	0.302778	0.32034	0.0845444	0.28085
391	SM 32:0;2O	SM	0.0650982	1.34981	1.28472	0.744981	0.749915	0.0282718	0.0939168
393	SM 33:1;2O|SM 17:1;2O/16:0	SM	-0.080694	3.51168	3.59237	0.722233	0.728625	-0.035045	-0.116417
418	TG 44:2|TG 12:0_16:1_16:1	TG	2.3548	9.01479	6.65999	4.0775e-05	8.4133e-05	1.02268	3.39726
428	TG 48:3|TG 16:1_16:1_16:1	TG	2.26282	11.1416	8.87877	9.61032e-08	1.41365e-06	0.982731	3.26456
423	TG 46:3|TG 14:1_16:1_16:1	TG	2.24573	9.13204	6.88631	0.000100113	0.00017626	0.975309	3.23991
444	TG 52:7|TG 16:1_16:1_20:5	TG	2.21379	8.3772	6.16341	0.000314819	0.000454296	0.961437	3.19383
416	TG 42:1|TG 12:0_14:0_16:1	TG	2.194	7.52286	5.32885	1.23071e-05	3.46421e-05	0.952843	3.16527
453	TG 54:8|TG 16:1_18:2_20:5	TG	2.16876	6.50752	4.33876	0.00537456	0.00643254	0.941879	3.12885
422	TG 46:2|TG 16:0_14:1_16:1	TG	2.13338	10.5633	8.42988	1.93845e-06	9.71357e-06	0.926516	3.07782
433	TG 50:3|TG 16:1_16:1_18:1	TG	2.12941	11.3024	9.17301	3.38425e-08	8.32883e-07	0.924791	3.07209
440	TG 52:3|TG 16:0_18:1_18:2	TG	2.12856	10.8808	8.75224	9.46427e-08	1.41365e-06	0.924423	3.07087
425	TG 47:2|TG 13:0_16:1_18:1	TG	2.12031	7.1106	4.99029	0.00037911	0.000533562	0.920838	3.05896
431	TG 50:1|TG 16:0_18:0_16:1	TG	2.11096	10.5828	8.47189	5.22886e-09	2.64929e-07	0.916777	3.04547
427	TG 48:2|TG 16:0_16:1_16:1	TG	2.10635	11.483	9.3767	3.47035e-08	8.32883e-07	0.914774	3.03881
432	TG 50:2|TG 16:0_16:1_18:1	TG	2.09562	11.3824	9.28682	3.64954e-09	2.64929e-07	0.910118	3.02335
452	TG 54:7|TG 16:0_16:1_22:6	TG	2.08042	8.57065	6.49024	0.000213467	0.00032447	0.903513	3.00141
426	TG 48:1|TG 16:0_16:0_16:1	TG	2.07851	10.9728	8.89429	7.91984e-09	3.35329e-07	0.902684	2.99865
443	TG 52:6|TG 16:0_16:1_20:5	TG	2.05807	8.80522	6.74716	0.000161437	0.000252973	0.893807	2.96916
439	TG 52:2|TG 16:0_18:0_18:2	TG	2.05193	10.6572	8.60525	9.47529e-09	3.35329e-07	0.891144	2.96031
438	TG 52:1|TG 16:0_18:0_18:1	TG	2.0509	9.62139	7.57048	9.0853e-09	3.35329e-07	0.890695	2.95883
430	TG 49:3|TG 16:1_16:1_17:1	TG	2.04525	6.76938	4.72413	0.00134238	0.00173406	0.88824	2.95067
448	TG 54:3|TG 18:1_18:1_18:1	TG	2.03322	9.50857	7.47535	1.33775e-08	4.35724e-07	0.883015	2.93331
434	TG 50:6|TG 16:1_18:1_16:4	TG	2.02796	7.6208	5.59284	0.00377981	0.00459624	0.880731	2.92573
420	TG 46:0|TG 14:0_16:0_16:0	TG	2.02521	6.51796	4.49275	4.00424e-07	3.51141e-06	0.879539	2.92177
441	TG 52:4|TG 16:1_18:1_18:2	TG	2.00874	8.95263	6.94389	0.000330437	0.000470148	0.872385	2.898
417	TG 44:1|TG 12:0_16:0_16:1	TG	2.00849	9.53021	7.52172	2.93106e-06	1.26091e-05	0.872278	2.89765
446	TG 54:1|TG 16:0_20:0_18:1	TG	2.00708	7.39679	5.38971	3.74188e-09	2.64929e-07	0.871663	2.8956
442	TG 52:5|TG 16:1_18:1_18:3	TG	1.9663	7.94349	5.97719	0.00478618	0.00575858	0.853953	2.83677
456	TG 56:8|TG 18:1_18:2_20:5	TG	1.96558	6.32453	4.35896	0.00391433	0.00474716	0.853639	2.83573
451	TG 54:6|TG 16:1_18:1_20:4	TG	1.95889	8.38347	6.42458	8.34361e-05	0.00015128	0.850736	2.82608
455	TG 56:7|TG 16:0_18:1_22:6	TG	1.95353	7.61239	5.65886	0.000108463	0.000188775	0.848406	2.81834
421	TG 46:1|TG 14:0_16:0_16:1	TG	1.93615	10.4057	8.46952	1.56223e-07	1.87468e-06	0.840861	2.79328
447	TG 54:2|TG 18:0_18:1_18:1	TG	1.93506	8.8903	6.95525	5.12642e-08	1.01637e-06	0.840385	2.7917
436	TG 51:2|TG 17:0_16:1_18:1	TG	1.92944	7.41218	5.48274	0.000200851	0.000307342	0.837947	2.7836
419	TG 45:1|TG 13:0_16:0_16:1	TG	1.92861	6.6464	4.71779	0.000167878	0.000261271	0.837584	2.78239
429	TG 49:1|TG 16:0_17:0_16:1	TG	1.91623	7.37648	5.46026	7.77097e-05	0.000143464	0.832207	2.76453
435	TG 51:1|TG 16:0_17:0_18:1	TG	1.90584	6.73686	4.83102	4.75279e-05	9.50557e-05	0.827696	2.74955
424	TG 47:1|TG 15:0_16:0_16:1	TG	1.88649	7.16658	5.28009	0.00032936	0.000470148	0.819292	2.72163
437	TG 51:3|TG 16:1_17:1_18:1	TG	1.86882	6.91996	5.05115	0.00166935	0.0021204	0.811616	2.69613
454	TG 56:6|TG 18:1_18:1_20:4	TG	1.78326	6.3153	4.53205	2.76323e-05	6.23779e-05	0.774458	2.57269
445	TG 53:3|TG 17:0_18:1_18:2	TG	1.72696	6.06015	4.33319	0.00136804	0.00175725	0.750008	2.49147
449	TG 54:4|TG 18:1_18:1_18:2	TG	1.68914	8.14815	6.45901	0.000841382	0.00111532	0.733584	2.43691
450	TG 54:5|TG 18:1_18:2_18:2	TG	1.54252	7.47719	5.93467	0.00459124	0.00553864	0.66991	2.22539
